# Supplementary material for: Neuronal cell-based high-throughput screen for enhancers of mitochondrial function reveals luteolin as a modulator of mitochondria-endoplasmic reticulum coupling
Source: BMC Biol. 2021 Mar 24;19:57. doi: 10.1186/s12915-021-00979-5 (PMC7989211; doi:10.1186/s12915-021-00979-5)
Supplement: Supplementary file 2 — Additional file 2. Prestwick Chemical Library compounds used in the HTS and the corresponding ATP and cytotoxicity z-scores (data related with Fig. 2b and Additional file 1: Figure S2A). [file 12915_2021_979_MOESM2_ESM.xlsx]

## Sheet: Additional file 2
384 Plate ID	384 well ID	Supplier ID	Sublibrary	Chemical name	CAS number	Mechanism of action	z-score ATP	z-score cytotoxicity
P001997	A03	Prestw-1	Prestwick	Azaguanine-8	134-58-7	Purine antimetabolite	-1.07	-0.648649
P001997	B03	Prestw-161	Prestwick	Isoniazid	54-85-3		-0.73	2.69112
P001997	C03	Prestw-11	Prestwick	Meticrane	1084-65-7	Na+ channel blocker	-1.16	-0.803089
P001997	D03	Prestw-171	Prestwick	Tranexamic acid	1197-18-8	Plasminogen inhibitor	-1.22	-0.571429
P001997	E03	Prestw-21	Prestwick	Sulfaphenazole	526-08-9	Inhibitor of folic acid synthesis	-2.37	-0.880309
P001997	F03	Prestw-181	Prestwick	Ampyrone	83-07-8		-0.83	-0.0501931
P001997	G03	Prestw-31	Prestwick	Chloramphenicol	56-75-7	Ribosomal peptidyltransferase inhibitor	0.72	0.355212
P001997	H03	Prestw-191	Prestwick	Midodrine hydrochloride	3092-17-9	Alpha adrenergic	0.68	0.0656371
P001997	I03	Prestw-41	Prestwick	Procaine hydrochloride	51-05-8	Na+ channel blocker	0.18	-0.243243
P001997	J03	Prestw-201	Prestwick	Ranitidine hydrochloride	66357-59-3	H2 antagonist	1.42	-0.262548
P001997	K03	Prestw-51	Prestwick	Trichlorfon	52-68-6	Cholinesterase inhibitor	-0.26	-0.590734
P001997	L03	Prestw-211	Prestwick	Piroxicam	36322-90-4	Cyclooxygenase inhibitor	0.7	-1.15058
P001997	M03	Prestw-61	Prestwick	Morantel tartrate	26155-31-7	Fumarate reductase inhibitor	0.47	-0.474903
P001997	N03	Prestw-221	Prestwick	Norfloxacin	70458-96-7	Topoisomerase II inhibitor	0.61	-0.455598
P001997	O03	Prestw-71	Prestwick	Todralazine hydrochloride	3778-76-5		-0.21	0.297297
P001997	P03	Prestw-231	Prestwick	Etodolac	41340-25-4	Cyclooxygenase inhibitor	-0.29	-0.706564
P001997	A04	Prestw-81	Prestwick	Metronidazole	443-48-1	Bacterial DNA damage	-1.52	-0.359073
P001997	B04	Prestw-241	Prestwick	Mexiletine hydrochloride	5370-01-4	Na+ channel blocker	-1.35	0.162162
P001997	C04	Prestw-91	Prestwick	Khellin	82-02-0		-0.09	3.61776
P001997	D04	Prestw-251	Prestwick	Chlorothiazide	58-94-6	Weak carbonic anhydrase inhibitor	-0.06	-0.571429
P001997	E04	Prestw-101	Prestwick	R(-) Apomorphine hydrochloride hemihydrate	41372-20-7	D1 agonist	-11.59	4.89189
P001997	F04	Prestw-261	Prestwick	Ethisterone	434-03-7		-0.21	0.0849421
P001997	G04	Prestw-111	Prestwick	Naloxone hydrochloride	357-08-4	Opiate antagonist	-0.54	-0.0501931
P001997	H04	Prestw-271	Prestwick	Vincamine	1617-90-9		0.43	-0.0888031
P001997	I04	Prestw-121	Prestwick	Bromocryptine mesylate	22260-51-1	Prolactin inhibitor	-3.59	1.16602
P001997	J04	Prestw-281	Prestwick	Fludrocortisone acetate	514-36-3		0.14	0.181467
P001997	K04	Prestw-131	Prestwick	Glipizide	29094-61-9	ATP-dependent K+ channel blocker	-0.76	-0.590734
P001997	L04	Prestw-291	Prestwick	Dantrolene sodium salt	14663-23-1	Blocker of Ca2+ release	1.19	-0.204633
P001997	M04	Prestw-141	Prestwick	Verapamil hydrochloride	152-11-4	Alpha1 antagonist	-0.95	0.046332
P001997	N04	Prestw-301	Prestwick	Lisinopril	83915-83-7	Converting enzyme inhibitor	-0.02	-0.378378
P001997	O04	Prestw-151	Prestwick	Erythromycin	114-07-8	Ribosomal protein synthesis inhibitor	0.8	-0.629344
P001997	P04	Prestw-311	Prestwick	Ifenprodil tartrate	23210-58-4	Adrenergic antagonist	-0.5	-0.513514
P001997	A05	Prestw-2	Prestwick	Allantoin	97-59-6	Precipitate proteins	0.35	-1.05405
P001997	B05	Prestw-162	Prestwick	Pentylenetetrazole	54-95-5	GABA antagonist	-0.56	-0.841699
P001997	C05	Prestw-12	Prestwick	Benzonatate	104-31-4		0.61	-0.571429
P001997	D05	Prestw-172	Prestwick	Etofylline	519-37-9	Phosphodiesterase inhibitor	-1.6	-0.667954
P001997	E05	Prestw-22	Prestwick	Panthenol (D)	81-13-0		-0.86	2.45946
P001997	F05	Prestw-182	Prestwick	Levamisole hydrochloride	16595-80-5	Alkaline phosphatase inhibitor	-0.04	-0.359073
P001997	G05	Prestw-32	Prestwick	Epirizole	18694-40-1		-0.66	-0.030888
P001997	H05	Prestw-192	Prestwick	Thalidomide	50-35-1		-0.44	-0.378378
P001997	I05	Prestw-42	Prestwick	Moxisylyte hydrochoride	964-52-3	Alpha antagonist	-0.61	-0.996139
P001997	J05	Prestw-202	Prestwick	Tiratricol, 3,3',5-triiodothyroacetic acid	51-24-1		1.2	-0.146718
P001997	K05	Prestw-52	Prestwick	Carbamazepine	298-46-4	Cholinergic antagonist	1.13	-0.513514
P001997	L05	Prestw-212	Prestwick	Pyrantel tartrate	33401-94-4	Neuromuscular depolarizing agent	2.31	-0.764479
P001997	M05	Prestw-62	Prestwick	Homatropine hydrobromide (R,S)	51-56-9	Muscarinic antagonist	1.95	-0.166023
P001997	N05	Prestw-222	Prestwick	Antimycin A	1397-94-0	Inhibitor of mitochondrial electron transport	-14.5	11.0116
P001997	O05	Prestw-72	Prestwick	Imipramine hydrochloride	113-52-0	5-HT transport inhibitor	0.89	-1.09266
P001997	P05	Prestw-232	Prestwick	Scopolamin-N-oxide hydrobromide	6106-81-6	Anticholinergic	0.9	-0.938224
P001997	A06	Prestw-1424	Prestwick	Fulvestrant	129453-61-8	estrogen receptor antagonist	0.68	-0.0501931
P001997	B06	Prestw-242	Prestwick	Flavoxate hydrochloride	3717-88-2	Phosphodiesterase inhibitor	1.54	-0.436293
P001997	C06	Prestw-92	Prestwick	Zimelidine dihydrochloride monohydrate	61129-30-4	5-HT uptake inhibitor	0.33	0.027027
P001997	D06	Prestw-252	Prestwick	Diphenidol hydrochloride	3254-89-5		-0.14	0.027027
P001997	E06	Prestw-102	Prestwick	Amoxapine	14028-44-5	Dopamine-reuptake inhibitor	-0.81	0.741313
P001997	F06	Prestw-262	Prestwick	Triprolidine hydrochloride	550-70-9	H1 antagonist	0.15	-0.185328
P001997	G06	Prestw-112	Prestwick	Metolazone	17560-51-9		-0.54	1.10811
P001997	H06	Prestw-272	Prestwick	Indomethacin	53-86-1	Cyclooxygenase inhibitor	-0.53	0.0849421
P001997	I06	Prestw-1471	Prestwick	Amfepramone hydrochloride	90-84-6	stimulating secretion of norepinephrine	0.49	-0.783784
P001997	J06	Prestw-282	Prestwick	Fenoterol hydrobromide	1944-12-3	Beta adrenergic agonist	0.13	-0.474903
P001997	K06	Prestw-132	Prestwick	Loxapine succinate	27833-64-3	Dopamine antagonist	0.41	-0.745174
P001997	L06	Prestw-292	Prestwick	Trazodone hydrochloride	25332-39-2	5-HT uptake inhibitor	1.47	-1.03475
P001997	M06	Prestw-142	Prestwick	Dipyridamole	58-32-2	Adenosine metabolism inhibitor	0.68	-0.938224
P001997	N06	Prestw-302	Prestwick	Lincomycin hydrochloride	859-18-7	Ribosomal protein synthesis inhibitor	0.97	0.027027
P001997	O06	Prestw-1474	Prestwick	Chloroxine	773-76-2		-10.65	0.027027
P001997	P06	Prestw-312	Prestwick	Flunarizine dihydrochloride	30484-77-6	Na+ channel blocker	-12.44	12.4595
P001997	A07	Prestw-3	Prestwick	Acetazolamide	59-66-5	Carbonic anhydrase inhibitor	0.89	0.335907
P001997	B07	Prestw-163	Prestwick	Chlorzoxazone	95-25-0		0.61	-0.803089
P001997	C07	Prestw-13	Prestwick	Hydroflumethiazide	135-09-1	Na+ Cl- transport inhibitor	0.56	-0.629344
P001997	D07	Prestw-173	Prestwick	Tranylcypromine hydrochloride	1986-47-6	MAO inhibitor	0.94	-0.416988
P001997	E07	Prestw-23	Prestwick	Sulfadiazine	68-35-9	Inhibitor of folic acid synthesis	0.15	-0.339768
P001997	F07	Prestw-183	Prestwick	Pargyline hydrochloride	306-07-0	Monoamine oxidase inhibitor	-0.22	0.0656371
P001997	G07	Prestw-33	Prestwick	Diprophylline	479-18-5	Phosphodiesterase inhibitor	0.35	0.586873
P001997	H07	Prestw-193	Prestwick	Oxolinic acid	14698-29-4	Topoisomerase II inhibitor	-0.57	0.413127
P001997	I07	Prestw-43	Prestwick	Betazole hydrochloride	138-92-1	Histamine analog	0.63	-0.938224
P001997	J07	Prestw-203	Prestwick	Flufenamic acid	530-78-9	Cyclooxygenase inhibitor	0.42	-0.552124
P001997	K07	Prestw-53	Prestwick	Triflupromazine hydrochloride	1098-60-8	Dopaminergic antagonist ?	-0.7	0.297297
P001997	L07	Prestw-213	Prestwick	Fenspiride hydrochloride	5053-08-7	Bradykinin antagonist	-0.12	-0.513514
P001997	M07	Prestw-63	Prestwick	Nifedipine	21829-25-4	L-type Ca2+ channels blocker	0.87	-1.47876
P001997	N07	Prestw-223	Prestwick	Xylometazoline hydrochloride	1218-35-5	Adrenergic alpha-agonists	1.32	-0.281853
P001997	O07	Prestw-73	Prestwick	Sulindac	38194-50-2	Cyclooxygenase inhibitor	1.9	-0.783784
P001997	P07	Prestw-233	Prestwick	Hyoscyamine (L)	101-31-5	Cholinergic	3.16	-0.378378
P001997	A08	Prestw-83	Prestwick	Edrophonium chloride	116-38-1	Cholinergic	1.96	1.01158
P001997	B08	Prestw-243	Prestwick	Bufexamac	2438-72-4		3.01	-0.783784
P001997	C08	Prestw-93	Prestwick	Azacyclonol	115-46-8	H1 antagonist	1.18	0.046332
P001997	D08	Prestw-253	Prestwick	Norethindrone	68-22-4		0.87	-0.339768
P001997	E08	Prestw-103	Prestwick	Cyproheptadine hydrochloride	969-33-5	5-HT antagonist	0.37	-0.262548
P001997	F08	Prestw-263	Prestwick	Doxepin hydrochloride	1229-29-4	Adrenaline uptake inhibitor	0.62	0.779923
P001997	G08	Prestw-113	Prestwick	Ciprofloxacin hydrochloride	93107-08-5		0.67	-0.146718
P001997	H08	Prestw-273	Prestwick	Cortisone	53-06-5		0.76	-0.938224
P001997	I08	Prestw-123	Prestwick	Dehydrocholic acid	81-23-2		-0.11	1.22394
P001997	J08	Prestw-283	Prestwick	Homochlorcyclizine dihydrochloride	1982-36-1	H1 antagonist	0.02	-0.166023
P001997	K08	Prestw-133	Prestwick	Hydroxyzine dihydrochloride	2192-20-3	H1 antogonist	1.06	-0.339768
P001997	L08	Prestw-293	Prestwick	Glafenine hydrochloride	65513-72-6		1.88	-0.571429
P001997	M08	Prestw-143	Prestwick	Chlorhexidine	55-56-1	Detergent	-14.49	14.0232
P001997	N08	Prestw-303	Prestwick	Telenzepine dihydrochloride	147416-96-4	M1 muscarinic antagonist	0.93	-0.610039
P001997	O08	Prestw-153	Prestwick	Didanosine	69655-05-6	Transrcriptase inverse inhibitor	2.28	-0.146718
P001997	P08	Prestw-313	Prestwick	Trifluoperazine dihydrochloride	440-17-5	Dopamine antagonist	-1.43	1.59073
P001997	A09	Prestw-4	Prestwick	Metformin hydrochloride	1115-70-4		2.48	-0.127413
P001997	B09	Prestw-164	Prestwick	Ornidazole	16773-42-5	Bacterial DNA damage	2.28	-0.281853
P001997	C09	Prestw-14	Prestwick	Sulfacetamide sodic hydrate	6209-17-2	Inhibitor of folic acid synthesis	1.69	-0.436293
P001997	D09	Prestw-174	Prestwick	Alverine citrate salt	5560-59-8	Anticholinergic	0.31	-0.416988
P001997	E09	Prestw-24	Prestwick	Norethynodrel	68-23-5		1.4	-0.706564
P001997	F09	Prestw-184	Prestwick	Methocarbamol	532-03-6		0.26	-0.745174
P001997	G09	Prestw-34	Prestwick	Triamterene	396-01-0	Non competitive aldosterone antagonist	0.54	-0.0888031
P001997	H09	Prestw-194	Prestwick	Nimesulide	51803-78-2	Cyclooxygenase 2 inhibitor	1.84	0.0849421
P001997	I09	Prestw-44	Prestwick	Isoxicam	34552-84-6	Cyclooxygenase inhibitor	0.64	-0.204633
P001997	J09	Prestw-204	Prestwick	Flumequine	42835-25-6	Topoisomerase II inhibitor	-0.01	0.027027
P001997	K09	Prestw-54	Prestwick	Mefenamic acid	61-68-7	Cyclooxygenase inhibitor	0.86	0.432432
P001997	L09	Prestw-214	Prestwick	Gemfibrozil	25812-30-0		0.21	0.509653
P001997	M09	Prestw-64	Prestwick	Chlorpromazine hydrochloride	69-09-0	Dopamine antagonist	-1.56	0.200772
P001997	N09	Prestw-224	Prestwick	Oxymetazoline hydrochloride	2315-02-8	Partial alpha2A agonist	1.91	0.799228
P001997	O09	Prestw-74	Prestwick	Amitryptiline hydrochloride	549-18-8	Alpha 1 antogonist	-0.79	-0.648649
P001997	P09	Prestw-234	Prestwick	Chlorphensin carbamate	886-74-8		-0.86	-0.996139
P001997	A10	Prestw-84	Prestwick	Moroxidine hydrochloride	3160-91-6		0.04	-0.552124
P001997	B10	Prestw-244	Prestwick	Glutethimide, para-amino	125-84-8	Aromatase inhibitor	1.95	-0.339768
P001997	C10	Prestw-94	Prestwick	Azathioprine	446-86-6	Antimetabolite	1.46	0.046332
P001997	D10	Prestw-254	Prestwick	Nortriptyline hydrochloride	894-71-3	Norepinephrine uptake inhibitor	-0.23	1.16602
P001997	E10	Prestw-104	Prestwick	Famotidine	76824-35-6	H2 histaminic antagonist	1.47	-0.745174
P001997	F10	Prestw-264	Prestwick	Dyclonine hydrochloride	536-43-6	Na+ channel blocker	0.41	0.181467
P001997	G10	Prestw-114	Prestwick	Ampicillin trihydrate	7177-48-2		-0.16	0.123552
P001997	H10	Prestw-274	Prestwick	Prednisolone	50-24-8		0.63	0.027027
P001997	I10	Prestw-1184	Prestwick	Tioconazole	65899-73-2	inhibits the growth of human pathogenic yeasts	-12.79	18.1544
P001997	J10	Prestw-284	Prestwick	Diethylcarbamazine citrate	1642-54-2	Lipoxygenase inhibitor	0.25	-0.262548
P001997	K10	Prestw-134	Prestwick	Diltiazem hydrochloride	33286-22-5	Ca2+ channel inhibitor (L-Type)	-0.04	0.258687
P001997	L10	Prestw-294	Prestwick	Pimethixene maleate	13187-06-9	Anticholinergic	1.5	0.181467
P001997	M10	Prestw-144	Prestwick	Loperamide hydrochloride	34552-83-5	Ca2+ channel antagonist	0.9	0.606178
P001997	N10	Prestw-304	Prestwick	Econazole nitrate	24169-02-6	Ergosterol synthesis inhibition	-14.42	29.6795
P001997	O10	Prestw-154	Prestwick	Josamycin	16846-24-5	Ribosomal protein synthesis inhibitor	-0.06	-0.571429
P001997	P10	Prestw-314	Prestwick	Enalapril maleate	76095-16-4	Converting enzyme inhibitor	1.22	0.509653
P001997	A11	Prestw-5	Prestwick	Atracurium besylate	64228-81-5	Neuromuscular blocking agent	0.89	-0.474903
P001997	B11	Prestw-165	Prestwick	Ethosuximide	77-67-8	Ca++ channel inhibitor voltage dependant	0.61	-0.416988
P001997	C11	Prestw-15	Prestwick	Heptaminol hydrochloride	543-15-7		2.02	-0.146718
P001997	D11	Prestw-175	Prestwick	Aceclofenac	89796-99-6	Cyclooxygenase inhibitor	2.23	0.567568
P001997	E11	Prestw-25	Prestwick	Thiamphenicol	15318-45-3	Ribosomal protein synthesis inhibitor	0.79	-1.40154
P001997	F11	Prestw-185	Prestwick	Aztreonam	78110-38-0	Bacterial transpeptidase inhibitor	1.03	-0.474903
P001997	G11	Prestw-35	Prestwick	Dapsone	80-08-0	Folic acid antagonist	1.14	-0.0694981
P001997	H11	Prestw-1231	Prestwick	Asenapine maleate	85650-56-2	serotonin 5-HT receptors	-0.62	-0.108108
P001997	I11	Prestw-45	Prestwick	Naproxen	22204-53-1	Cyclooxygenase inhibitor	0.2	0.316602
P001997	J11	Prestw-205	Prestwick	Tolfenamic acid	13710-19-5	Cyclooxygenase inhibitor	0.91	0.123552
P001997	K11	Prestw-55	Prestwick	Acetohexamide	968-81-0	Blocking of ATP-sensitive K+ channel	0.04	-0.281853
P001997	L11	Prestw-215	Prestwick	Mefexamide hydrochloride	3413-64-7		0.26	0.0849421
P001997	M11	Prestw-65	Prestwick	Diphenhydramine hydrochloride	147-24-0	H1 receptor antagonist	-0.11	0.490347
P001997	N11	Prestw-225	Prestwick	Nifenazone	2139-47-1	Cyclooxygenase inhibitor	1.83	1.12741
P001997	O11	Prestw-75	Prestwick	Adiphenine hydrochloride	50-42-0	Anticholinergic	0.09	-0.262548
P001997	P11	Prestw-1515	Prestwick	Fadrozole hydrochloride	102676-47-1		0.12	0.277992
P001997	A12	Prestw-85	Prestwick	Baclofen (R,S)	1134-47-0	GABAb agonist	1.37	-0.339768
P001997	B12	Prestw-245	Prestwick	Dropropizine (R,S)	17692-31-8		0.76	0.432432
P001997	C12	Prestw-95	Prestwick	Lynestrenol	52-76-6	Antioestrogen	-0.63	-0.108108
P001997	D12	Prestw-255	Prestwick	Niflumic acid	4394-00-7	Prostaglandine synthesis inhibitor	-0.03	0.355212
P001997	E12	Prestw-105	Prestwick	Danazol	17230-88-5	Estrogen antagonist	1.75	0.258687
P001997	F12	Prestw-265	Prestwick	Dimenhydrinate	523-87-5	H1 antogonist	0.84	0.683398
P001997	G12	Prestw-115	Prestwick	Haloperidol	52-86-8	Dopamine antagonist	1.26	0.760618
P001997	H12	Prestw-275	Prestwick	Fenofibrate	49562-28-9	Lipoprotein lipase activator	2.35	0.00772201
P001997	I12	Prestw-125	Prestwick	Perphenazine	58-39-9	Dopamine antagonist	-0.44	2.16988
P001997	J12	Prestw-285	Prestwick	Chenodiol	474-25-9	Detergent	1.53	-0.262548
P001997	K12	Prestw-135	Prestwick	Methotrexate	59-05-2		1.15	1.05019
P001997	L12	Prestw-295	Prestwick	Pergolide mesylate	66104-23-2	Dopaminergic agonist	0.33	0.046332
P001997	M12	Prestw-145	Prestwick	Chlortetracycline hydrochloride	64-72-2	Ribosomal protein synthesis inhibitor	0.28	0.0656371
P001997	N12	Prestw-305	Prestwick	Bupivacaine hydrochloride	18010-40-7	Na+ channel blocker	-0.01	-0.281853
P001997	O12	Prestw-155	Prestwick	Paclitaxel	33069-62-4	Tubuline inhibitor	0.1	0.258687
P001997	P12	Prestw-315	Prestwick	Minocycline hydrochloride	13614-98-7	Ribosomal protein synthesis inhibitor	-0.01	1.01158
P001997	A13	Prestw-6	Prestwick	Isoflupredone acetate	338-98-7		0.02	0.895753
P001997	B13	Prestw-166	Prestwick	Mafenide hydrochloride	138-37-4	Inhibitor of folic acid biosynthesis	0.43	-0.127413
P001997	C13	Prestw-16	Prestwick	Sulfathiazole	72-14-0	Inhibitor of folic acid synthesis	0.18	0.220077
P001997	D13	Prestw-176	Prestwick	Iproniazide phosphate	305-33-9	Monoamine oxydase inhibitor (non selective)	0.93	0.162162
P001997	E13	Prestw-26	Prestwick	Cimetidine	51481-61-9	H2 antagonist	0.73	0.123552
P001997	F13	Prestw-186	Prestwick	Cloxacillin sodium salt	642-78-4	Bacterial transpeptidase inhibitor	0.92	-0.359073
P001997	G13	Prestw-36	Prestwick	Troleandomycin	2751-09-9	Ribosomal protein synthesis inhibitor	-0.05	0.200772
P001997	H13	Prestw-196	Prestwick	Pentoxifylline	6493-05-6	Phosphodiesterase inhibitor	0.57	0.586873
P001997	I13	Prestw-46	Prestwick	Naphazoline hydrochloride	550-99-2	Adrenergic ligand	-0.05	0.606178
P001997	J13	Prestw-206	Prestwick	Meclofenamic acid sodium salt monohydrate	6385-02-0	Cyclooxygenase inhibitor	0.41	1.01158
P001997	K13	Prestw-56	Prestwick	Sulpiride	15676-16-1	D2 antagonist	0.59	-0.0501931
P001997	L13	Prestw-216	Prestwick	Tiapride hydrochloride	51012-33-0	Dopamine antagonist	-0.61	0.374517
P001997	M13	Prestw-66	Prestwick	Minaprine dihydrochloride	25953-17-7	Dopamine agonist	0.23	0.277992
P001997	N13	Prestw-226	Prestwick	Griseofulvin	126-07-8	Enzymatic inductor	0.28	-0.474903
P001997	O13	Prestw-76	Prestwick	Dibucaine	85-79-0	Na+ channel blocker	-1.13	0.876448
P001997	P13	Prestw-236	Prestwick	Dilazep dihydrochloride	20153-98-4	Adenosine uptake inhibitor	-0.56	-0.0501931
P001997	A14	Prestw-86	Prestwick	Acyclovir	59277-89-3	ADN polymerase inhibitor	0.09	0.142857
P001997	B14	Prestw-246	Prestwick	Pinacidil	85371-64-8	K+ channel Ca++ dependant activator	0.38	0.741313
P001997	C14	Prestw-96	Prestwick	Guanabenz acetate	23256-50-0	Alpha agonist	-0.36	0.625483
P001997	D14	Prestw-256	Prestwick	Isotretinoin	4759-48-2		-0.07	-0.764479
P001997	E14	Prestw-106	Prestwick	Nicorandil	65141-46-0		3.62	-0.397683
P001997	F14	Prestw-266	Prestwick	Disopyramide	3737-09-5	Na+ channel blocker	2.11	-0.455598
P001997	G14	Prestw-116	Prestwick	Naltrexone hydrochloride dihydrate	16676-29-2	Opioid antagonist	2.77	2.20849
P001997	H14	Prestw-276	Prestwick	Bumetanide	28395-03-1	Vascular cyclooxygenase activator	1.25	-0.243243
P001997	I14	Prestw-126	Prestwick	Mefloquine hydrochloride	51773-92-3	Heme polymerase inhibitor	-12.61	34.0618
P001997	J14	Prestw-286	Prestwick	Perhexiline maleate	6724-53-4	Ca2+ blocking agent	-15.01	-0.243243
P001997	K14	Prestw-136	Prestwick	Astemizole	68844-77-9	H1 antagonist	-1.01	8.81081
P001997	L14	Prestw-296	Prestwick	Acemetacin	53164-05-9	Cyclooxygenase inhibitor	4.76	0.00772201
P001997	M14	Prestw-146	Prestwick	Tamoxifen citrate	54965-24-1	Protein kinase C inhibitor	-14.97	-1.16988
P001997	N14	Prestw-306	Prestwick	Clemastine fumarate	14976-57-9	H1 antagonist	2.41	1.24324
P001997	O14	Prestw-156	Prestwick	Ivermectin	70288-86-7	GABA ligand	2.58	0.915058
P001997	P14	Prestw-316	Prestwick	Glibenclamide	10238-21-8	ATP-dependent K+ channel inhibitor	1.98	0.528958
P001997	A15	Prestw-7	Prestwick	Amiloride hydrochloride dihydrate	17440-83-4	Antialdosteron	1.72	0.451737
P001997	B15	Prestw-167	Prestwick	Riluzole hydrochloride	not available	Glutamate antagonist	1.92	0.567568
P001997	C15	Prestw-17	Prestwick	Levodopa	59-92-7	Tyrosine aminotransferase inhibitor	1.87	0.779923
P001997	D15	Prestw-177	Prestwick	Sulfamethoxazole	723-46-6	Inhibitor of folic acid synthesis	0.74	0.644788
P001997	E15	Prestw-27	Prestwick	Doxylamine succinate	562-10-7	H1 antagonist	0.53	0.432432
P001997	F15	Prestw-187	Prestwick	Catharanthine	2468-21-5	stimulator of pancreatic enzyme release	1.37	0.374517
P001997	G15	Prestw-37	Prestwick	Pyrimethamine	58-14-0	Folic acid antagonist	1.9	0.316602
P001997	H15	Prestw-197	Prestwick	Metaraminol bitartrate	33402-03-8	Adrenergic agonist	1.67	1.0888
P001997	I15	Prestw-47	Prestwick	Ticlopidine hydrochloride	53885-35-1	ADP antagonist	3.54	1.61004
P001997	J15	Prestw-1181	Prestwick	Tibolone	5630-53-5	hormone-type drug	2.89	0.104247
P001997	K15	Prestw-57	Prestwick	Benoxinate hydrochloride	5987-82-6	Na+ channel blocker	2.25	0.142857
P001997	L15	Prestw-217	Prestwick	Mebendazole	31431-39-7	Glucose transport inhibitor ?	2.03	0.471042
P001997	M15	Prestw-67	Prestwick	Miconazole	22916-47-8	Sterol 14-demethylase inhibitor	-14.98	6.18533
P001997	N15	Prestw-227	Prestwick	Clemizole hydrochloride	1163-36-6	H1 antagonist	2.71	0.027027
P001997	O15	Prestw-77	Prestwick	Prednisone	53-03-2		1.32	0.0849421
P001997	P15	Prestw-237	Prestwick	Ofloxacin	82419-36-1	Topoisomerase II inhibitor	1.51	0.760618
P001997	A16	Prestw-87	Prestwick	Diazoxide	364-98-7	Activator of ATP-dependent K+ channels	1.34	0.528958
P001997	B16	Prestw-247	Prestwick	Albendazole	54965-21-8		2.46	1.41699
P001997	C16	Prestw-97	Prestwick	Disulfiram	97-77-8	Dopamine beta-hydroxylase inhibitor	0.25	0.355212
P001997	D16	Prestw-257	Prestwick	Retinoic acid	302-79-4		2.59	-0.455598
P001997	E16	Prestw-1314	Prestwick	Pioglitazone	111025-46-8		0.92	1.18533
P001997	F16	Prestw-267	Prestwick	Clotrimazole	23593-75-1	Specific inhibitor of Ca2+ activated K+ channels	0.04	2.36293
P001997	G16	Prestw-117	Prestwick	Chlorpheniramine maleate	113-92-8	H1 antagonist	1.53	0.393822
P001997	H16	Prestw-277	Prestwick	Labetalol hydrochloride	32780-64-6	Beta1 antagonist	1.02	1.03089
P001997	I16	Prestw-127	Prestwick	Isoconazole	27523-40-6	Sterol 14-demethylase inhibitor	-12.72	6.70548
P001997	J16	Prestw-287	Prestwick	Oxybutynin chloride	1508-65-2	Anticholinergic	0.93	-0.326484
P001997	K16	Prestw-137	Prestwick	Clindamycin hydrochloride	21462-39-5	Ribosomal protein synthesis inhibitor	-0.6	-0.509132
P001997	L16	Prestw-297	Prestwick	Benzydamine hydrochloride	132-69-4	5-HT receptor antagonist	-1.43	0.267123
P001997	M16	Prestw-147	Prestwick	Nicergoline	not available	Alpha agonist	-0.41	2.04795
P001997	N16	Prestw-307	Prestwick	Oxytetracycline dihydrate	6153-64-6	Ribosomal protein synthesis inhibitor	-0.71	-0.280822
P001997	O16	Prestw-157	Prestwick	Gallamine triethiodide	65-29-2	M2 antagonist allosteric	-0.14	-0.326484
P001997	P16	Prestw-317	Prestwick	Guanethidine sulfate	60-02-6	Catecholamine depletor	-0.28	-0.531963
P001997	A17	Prestw-8	Prestwick	Amprolium hydrochloride	137-88-2	Thiamine transport inhibitor	-0.53	0.107306
P001997	B17	Prestw-168	Prestwick	Nitrofurantoin	67-20-9	Bacterial DNA damage	0.08	-0.920091
P001997	C17	Prestw-18	Prestwick	Idoxuridine	54-42-2	Nucleic acid synthesis inhibitors	-0.04	-1.23973
P001997	D17	Prestw-178	Prestwick	Mephenesin	59-47-2		-0.31	-1.26256
P001997	E17	Prestw-28	Prestwick	Ethambutol dihydrochloride	1070-11-7	Chelating agent	-0.29	-1.19406
P001997	F17	Prestw-188	Prestwick	Pentolinium bitartrate	52-62-0	Glanglionic blocking agent	-0.28	-0.531963
P001997	G17	Prestw-38	Prestwick	Hexamethonium dibromide dihydrate	55-97-0	Ganglion blocking agent	-0.44	-0.783105
P001997	H17	Prestw-198	Prestwick	Salbutamol	18559-94-9	Beta adrenergic agonist	-0.8	1.52283
P001997	I17	Prestw-48	Prestwick	Dicyclomine hydrochloride	67-92-5	Anticholinergic	-0.9	-0.851598
P001997	J17	Prestw-208	Prestwick	Trimethoprim	738-70-5	Folic acid antagonist	-0.79	-1.10274
P001997	K17	Prestw-58	Prestwick	Oxethazaine	126-27-2	Na+ channel blocker	0.34	-0.874429
P001997	L17	Prestw-218	Prestwick	Fenbufen	36330-85-5	Cyclooxygenase inhibitor	-0.37	-0.874429
P001997	M17	Prestw-68	Prestwick	Isoxsuprine hydrochloride	579-56-6	beta adrenergic agonist	0.01	-1.5137
P001997	N17	Prestw-228	Prestwick	Tropicamide	1508-75-4	Muscarinic antagonist	-0.44	-1.10274
P001997	O17	Prestw-78	Prestwick	Thioridazine hydrochloride	130-61-0	Ca2+ channel antagonist	-1	0.860731
P001997	P17	Prestw-238	Prestwick	Lomefloxacin hydrochloride	98079-52-8	Topoisomerase II inhibitor	0.27	-0.965753
P001997	A18	Prestw-88	Prestwick	Amidopyrine	58-15-1	ACTH secretor	0.14	-0.942922
P001997	B18	Prestw-248	Prestwick	Clonidine hydrochloride	4205-91-8	Alpha2 agonist	0.67	-1.33105
P001997	C18	Prestw-98	Prestwick	Acetylsalicylsalicylic acid	530-75-6	Cyclooxygenase inhibitor	0.86	-0.66895
P001997	D18	Prestw-258	Prestwick	Antazoline hydrochloride	2508-72-7	H1 antagonist	-0.2	-1.28539
P001997	E18	Prestw-108	Prestwick	Nomifensine maleate	32795-47-4	Dopamine uptake inhibitor	-1.08	-1.46804
P001997	F18	Prestw-268	Prestwick	Vinpocetine	42971-09-5	Phosphodiesterase inhibitor	0.36	-1.19406
P001997	G18	Prestw-118	Prestwick	Nalbuphine hydrochloride	23277-43-2	Opioid ligand	-0.45	-1.30822
P001997	H18	Prestw-278	Prestwick	Cinnarizine	298-57-7	H1 antagonist	1.75	-0.737443
P001997	I18	Prestw-128	Prestwick	Spironolactone	52-01-7	Aldosterone antagonist	0.06	-1.03425
P001997	J18	Prestw-288	Prestwick	Spiperone	749-02-0	D2 antagonist	-0.24	-0.920091
P001997	K18	Prestw-138	Prestwick	Terfenadine	50679-08-8	H1 antagonist	-0.46	-0.805936
P001997	L18	Prestw-298	Prestwick	Fipexide hydrochloride	34161-23-4	Glutamatergic	-1.27	-0.965753
P001997	M18	Prestw-148	Prestwick	Canrenoic acid potassium salt	2181-04-6	Detergent	-0.9	1.27169
P001997	N18	Prestw-308	Prestwick	Pimozide	2062-78-4	Dopamine antagonist ?	0.7	0.0159817
P001997	O18	Prestw-158	Prestwick	Neomycin sulfate	1405-10-3	Ribosomal protein synthesis inhibitor	-0.6	-0.691781
P001997	P18	Prestw-318	Prestwick	Quinacrine dihydrochloride dihydrate	6151-30-0	Monoamine oxydase inhibitor	-0.38	0.312785
P001997	A19	Prestw-9	Prestwick	Hydrochlorothiazide	58-93-5	Na+ Cl- transport inhibitor	0.1	-0.531963
P001997	B19	Prestw-169	Prestwick	Hydralazine hydrochloride	304-20-1	Adrenergic antagonist	1.07	-0.851598
P001997	C19	Prestw-19	Prestwick	Captopril	62571-86-2	Angiotensive converting enzyme inhibitor	1.09	0.495434
P001997	D19	Prestw-179	Prestwick	Phenformin hydrochloride	834-28-6	Neoglucogenese inhibitor	2.73	-0.623288
P001997	E19	Prestw-29	Prestwick	Antipyrine	60-80-0		0.75	-1.12557
P001997	F19	Prestw-189	Prestwick	Aminopurine, 6-benzyl	1214-39-7	Inhibitor of respiratory kinase in plants	0.44	-1.83333
P001997	G19	Prestw-39	Prestwick	Diflunisal	22494-42-4	Cyclooxygenase inhibitor	0.58	-1.99315
P001997	H19	Prestw-199	Prestwick	Prilocaine hydrochloride	1786-81-8	Na+ channel blocker	0.71	-1.30822
P001997	I19	Prestw-49	Prestwick	Amyleine hydrochloride	532-59-2	Na+ channel blocker	0.1	-1.01142
P001997	J19	Prestw-209	Prestwick	Metoclopramide monohydrochloride	7232-21-5	5-HT3 antagonist	-0.01	-0.828767
P001997	K19	Prestw-59	Prestwick	Pheniramine maleate	132-20-7	H1 antagonist	-0.24	-0.394977
P001997	L19	Prestw-219	Prestwick	Ketoprofen	22071-15-4	Cyclooxygenase inhibitor	-0.22	-0.486301
P001997	M19	Prestw-69	Prestwick	Acebutolol hydrochloride	34381-68-5	Beta1 antagonist	0.35	-0.760274
P001997	N19	Prestw-229	Prestwick	Nefopam hydrochloride	23327-57-3		-0.64	-0.600457
P001997	O19	Prestw-79	Prestwick	Diphemanil methylsulfate	62-97-5	Anticholinergic	-0.44	-0.143836
P001997	P19	Prestw-239	Prestwick	Orphenadrine hydrochloride	341-69-5	H1 antogonist	-0.82	-0.988584
P001997	A20	Prestw-1179	Prestwick	Busulfan	55-98-1	through alkylation produces Guanine-Guanine intrastrand crosslinks	-0.39	-1.12557
P001997	B20	Prestw-249	Prestwick	Bupropion hydrochloride	31677-93-7		0	-1.53653
P001997	C20	Prestw-99	Prestwick	Mianserine hydrochloride	21535-47-7	5-HT antagonist	0.43	-0.326484
P001997	D20	Prestw-259	Prestwick	Ethacrynic acid	58-54-8	Na+ Cl- uptake inhibitor	-0.95	0.244292
P001997	E20	Prestw-109	Prestwick	Dizocilpine maleate	77086-22-7	Probe for NMDA receptors	0.43	-0.121005
P001997	F20	Prestw-269	Prestwick	Clomipramine hydrochloride	17321-77-6	Noradrenaline reuptake inhibitor	-0.06	0.769406
P001997	G20	Prestw-119	Prestwick	Picotamide monohydrate	80530-63-8	Eicosenoid receptor antagonist	-0.13	-0.623288
P001997	H20	Prestw-279	Prestwick	Methylprednisolone, 6-alpha	83-43-2		0.24	-1.23973
P001997	I20	Prestw-129	Prestwick	Pirenzepine dihydrochloride	29868-97-1	M1 antagonist	-0.49	-0.942922
P001997	J20	Prestw-289	Prestwick	Pyrilamine maleate	59-33-6	H1 antagonist	-0.01	-1.53653
P001997	K20	Prestw-139	Prestwick	Cefotaxime sodium salt	64485-93-4	Bacterial transpeptidase inhibitor	0.24	-0.828767
P001997	L20	Prestw-299	Prestwick	Mifepristone	84371-65-3	Progesterone receptor antagonist	-0.02	-1.12557
P001997	M20	Prestw-149	Prestwick	Thioproperazine dimesylate	2347-80-0	Dopamine antagonist	-1.22	0.175799
P001997	N20	Prestw-309	Prestwick	Amodiaquin dihydrochloride dihydrate	6398-98-7	Heme polymerase inhibitor	-1.98	-0.577626
P001997	O20	Prestw-159	Prestwick	Dihydrostreptomycin sulfate	5490-27-7	Ribosomal protein synthesis inhibitor	-0.77	-1.12557
P001997	P20	Prestw-319	Prestwick	Clofilium tosylate	92953-10-1	K+ channel blocker	-1.43	0.929224
P001997	A21	Prestw-10	Prestwick	Sulfaguanidine	57-67-0	Inhibitor of folic acid synthesis	-0.29	-1.01142
P001997	B21	Prestw-170	Prestwick	Phenelzine sulfate	156-51-4	MAO inhibitor	0.1	-1.92466
P001997	C21	Prestw-20	Prestwick	Minoxidil	38304-91-5	K+ channel activator	0.77	0.0388128
P001997	D21	Prestw-180	Prestwick	Flutamide	13311-84-7	Androgenic receptor antagonist	0.27	-0.143836
P001997	E21	Prestw-30	Prestwick	Antipyrine, 4-hydroxy	1672-63-5		0.57	-1.10274
P001997	F21	Prestw-190	Prestwick	Tolbutamide	64-77-7	K+ channel ATP dependant inhibitor	0.35	-0.417808
P001997	G21	Prestw-40	Prestwick	Niclosamide	50-65-7	Helmintic DNA damage	0.3	-0.600457
P001997	H21	Prestw-200	Prestwick	Camptothecine (S,+)	7689-03-4	Topoisomerase I inhibitor	-1.54	1.18037
P001997	I21	Prestw-50	Prestwick	Lidocaïne hydrochloride	73-78-9	Na+ channel blocker	0.62	-0.577626
P001997	J21	Prestw-210	Prestwick	Fenbendazole	43210-67-9	Microtubule formation inhibitor	0.79	-1.69635
P001997	K21	Prestw-60	Prestwick	Tolazoline hydrochloride	59-97-2	Alpha antagonist	0.44	-0.509132
P001997	L21	Prestw-220	Prestwick	Indapamide	26807-65-8	Na+ Cl- uptake inhibitor	0.91	-1.1484
P001997	M21	Prestw-70	Prestwick	Tolnaftate	2398-96-1		0.38	-0.577626
P001997	N21	Prestw-230	Prestwick	Phentolamine hydrochloride	73-05-2	Alpha adrenergic antagonist	0.39	-0.874429
P001997	O21	Prestw-80	Prestwick	Trimethobenzamide hydrochloride	554-92-7	D2 antagonist	0.72	-1.19406
P001997	P21	Prestw-240	Prestwick	Proglumide	6620-60-6	Gastrin inhibitor	0.57	-0.760274
P001997	A22	Prestw-90	Prestwick	Pindolol	13523-86-9	Beta adrenergic antagonist	0.05	-0.988584
P001997	B22	Prestw-250	Prestwick	Alprenolol hydrochloride	13707-88-5	Beta1 antagonist	-1.24	0.267123
P001997	C22	Prestw-100	Prestwick	Nocodazole	31430-18-9	Microtubule poison	0.47	-2.15297
P001997	D22	Prestw-260	Prestwick	Praziquantel	55268-74-1	Modulates cell membrane permeability	0.69	-1.60502
P001997	E22	Prestw-1192	Prestwick	Oxandrolone	53-39-4	reverses catabolic tissue processes; promotes buildup of protein; increases erythropoietin production	0.34	-1.03425
P001997	F22	Prestw-270	Prestwick	Fendiline hydrochloride	13636-18-5	Ca++ channel activator	-2	0.860731
P001997	G22	Prestw-120	Prestwick	Triamcinolone	124-94-7		1.11	-0.646119
P001997	H22	Prestw-280	Prestwick	Quinidine hydrochloride monohydrate	6151-40-2	Heme polymerase inhibitor	0.52	-1.26256
P001997	I22	Prestw-130	Prestwick	Dexamethasone acetate	1177-87-3		0.87	-1.46804
P001997	J22	Prestw-290	Prestwick	Sulfinpyrazone	57-96-5		1.06	-1.26256
P001997	K22	Prestw-140	Prestwick	Tetracycline hydrochloride	64-75-5	Ribosomal protein synthesis inhibitor	0.25	-1.37671
P001997	L22	Prestw-300	Prestwick	Diperodon hydrochloride	537-12-2		-0.3	-0.349315
P001997	M22	Prestw-150	Prestwick	Dihydroergotamine tartrate	5989-77-5	Serotonine antagonist	0.33	-0.783105
P001997	N22	Prestw-310	Prestwick	Mebeverine hydrochloride	2753-45-9	Phosphodiesterase inhibitor	0.23	-0.326484
P001997	O22	Prestw-160	Prestwick	Gentamicine sulfate	1405-41-0	Ribosomal protein synthesis inhibitor	-0.26	-1.01142
P001997	P22	Prestw-320	Prestwick	Fluphenazine dihydrochloride	146-56-5	Dopamine antagonist	-0.57	-0.372146
P001998	A03	Prestw-321	Prestwick	Streptomycin sulfate	3810-74-0	Ribosomal protein synthesis inhibitor	0.45	-1.07991
P001998	B03	Prestw-481	Prestwick	Serotonin hydrochloride	153-98-0	5-HT agonist	0.15	-1.19406
P001998	C03	Prestw-331	Prestwick	Tremorine dihydrochloride	51-73-0	Cholinergic	-0.27	-0.874429
P001998	D03	Prestw-491	Prestwick	Metixene hydrochloride	1553-34-0	Anticholinergic	-1.95	1.15753
P001998	E03	Prestw-341	Prestwick	Furosemide	54-31-9	Na+ Cl- uptake inhibitor	-0.13	-0.257991
P001998	F03	Prestw-501	Prestwick	Vigabatrin	60643-86-9	GABA transaminase inhibitor	0.78	-1.1484
P001998	G03	Prestw-351	Prestwick	Chlorthalidone	77-36-1	Na+ uptake inhibitor	-0.65	-0.326484
P001998	H03	Prestw-511	Prestwick	Fluoxetine hydrochloride	59333-67-4	5-HT uptake inhibitor	0.48	0.267123
P001998	I03	Prestw-361	Prestwick	Bambuterol hydrochloride	81732-46-9	Beta2 adrenergic receptor agonist	0.96	-0.646119
P001998	J03	Prestw-1430	Prestwick	Lofexidine	31036-80-3	alpha2-adrenergic receptor agonist	0.26	-0.714612
P001998	K03	Prestw-371	Prestwick	Ketotifen fumarate	34580-14-8	H1 antagonist	-0.4	-0.646119
P001998	L03	Prestw-531	Prestwick	Pirenperone	75444-65-4	5-HT2 antagonist	-0.3	-1.39954
P001998	M03	Prestw-381	Prestwick	Lidoflazine	3416-26-0	Ca++ channel activator	-7.09	5.38128
P001998	N03	Prestw-541	Prestwick	Ciclopirox ethanolamine	41621-49-2	Cell membrane proteins synthesis inhibitor	-5.77	-0.920091
P001998	O03	Prestw-391	Prestwick	Terbutaline hemisulfate	23031-32-5	Beta-2 adrenergic agonist	0.29	-0.737443
P001998	P03	Prestw-551	Prestwick	Hexetidine	141-94-6	Detergent	-0.56	-1.39954
P001998	A04	Prestw-401	Prestwick	Testosterone propionate	57-85-2		2.19	-1.74201
P001998	B04	Prestw-1188	Prestwick	Ziprasidone Hydrochloride	138982-67-9	Dopamine D2/serotonin 5-HT2 antagonist	0.19	-1.28539
P001998	C04	Prestw-411	Prestwick	Androsterone	53-41-8		0.85	-1.03425
P001998	D04	Prestw-571	Prestwick	Tetracaïne hydrochloride	136-47-0		-0.35	-0.851598
P001998	E04	Prestw-421	Prestwick	Suloctidil	54063-56-8		0.95	-0.143836
P001998	F04	Prestw-1328	Prestwick	Reboxetine mesylate	98769-81-4	norepinephrine reuptake inhibitor	-0.25	-0.212329
P001998	G04	Prestw-1303	Prestwick	Pefloxacine	70458-92-3	DNA gyrase inhibitor	-0.22	-1.33105
P001998	H04	Prestw-1274	Prestwick	Emedastine	87233-61-2		-0.1	-0.828767
P001998	I04	Prestw-441	Prestwick	Estradiol-17 beta	50-28-2		0.43	-0.965753
P001998	J04	Prestw-1198	Prestwick	Tranilast	53902-12-8		1.2	-0.737443
P001998	K04	Prestw-451	Prestwick	Alizapride HCl	59338-87-3	dopamine antagonist	0.43	-0.646119
P001998	L04	Prestw-1431	Prestwick	Loracarbef	121961-22-6		0.74	-1.33105
P001998	M04	Prestw-461	Prestwick	Tropisetron HCl	105826-92-4	5 HT3 antagonist	-0.15	-0.143836
P001998	N04	Prestw-1506	Prestwick	Mizolastine	108612-45-9	Blocking H1 receptors	1.59	-1.67352
P001998	O04	Prestw-1358	Prestwick	Vatalanib	212141-54-3	protein kinase inhibitor	0.35	-0.66895
P001998	P04	Prestw-1210	Prestwick	Alendronate sodium	121268-17-5		0.02	-2.1758
P001998	A05	Prestw-322	Prestwick	Alfuzosin hydrochloride	81403-68-1	Alpha 1- adrenergic antagonist	-0.46	-0.440639
P001998	B05	Prestw-482	Prestwick	Cefotiam hydrochloride	61622-34-2		-0.2	-0.212329
P001998	C05	Prestw-332	Prestwick	Practolol	6673-35-4	Beta antagonist	0.9	-0.486301
P001998	D05	Prestw-492	Prestwick	Nitrofural	59-87-0	Bacterial DNA damage	0.22	-1.97032
P001998	E05	Prestw-342	Prestwick	Methapyrilene hydrochloride	135-23-9	Histamine H1 antagonist	0.06	-0.89726
P001998	F05	Prestw-502	Prestwick	Biperiden hydrochloride	1235-82-1	Anticholinergic	-0.64	-0.646119
P001998	G05	Prestw-352	Prestwick	Dobutamine hydrochloride	49745-95-1	Beta1 agonist	0.98	-1.60502
P001998	H05	Prestw-512	Prestwick	Iohexol	66108-95-0		-0.22	-0.121005
P001998	I05	Prestw-362	Prestwick	Betamethasone	378-44-9		0.39	1.02055
P001998	J05	Prestw-522	Prestwick	Thiostrepton	1393-48-2		-0.7	0.63242
P001998	K05	Prestw-372	Prestwick	Debrisoquin sulfate	581-88-4	Catecholamine depletor	-0.46	-0.0525114
P001998	L05	Prestw-532	Prestwick	Isoquinoline, 6,7-dimethoxy-1-methyl-1,2,3,4-tetrahydro, hydrochloride	2984-97-0		0.01	-0.00684932
P001998	M05	Prestw-382	Prestwick	Betaxolol hydrochloride	63659-19-8	Beta adrenergic antagonist	-0.18	-0.737443
P001998	N05	Prestw-542	Prestwick	Probenecid	57-66-9	Uric acid uptake inhibitor	0.48	0.289954
P001998	O05	Prestw-392	Prestwick	Ketanserin tartrate hydrate	83846-83-7	5-HT2 antagonist	-0.15	-0.600457
P001998	P05	Prestw-552	Prestwick	Selegiline hydrochloride	14611-52-0	Monoamine B oxydase inhibitor	-0.42	-0.486301
P001998	A06	Prestw-1269	Prestwick	Haloprogin	777-11-7		-12.59	9.49087
P001998	B06	Prestw-1441	Prestwick	Mevastatin	73573-88-3	HMG-CoA reductase inhibitor	-1.07	2.25342
P001998	C06	Prestw-1489	Prestwick	Amifostine	20537-88-6		-0.97	-0.326484
P001998	D06	Prestw-572	Prestwick	Mometasone furoate	83919-23-7		-0.49	-0.531963
P001998	E06	Prestw-1368	Prestwick	Zotepine	26615-21-4	Dopamine D2/serotonin 5-HT2 antagonist	-0.96	-0.0753425
P001998	F06	Prestw-1498	Prestwick	Camylofine chlorhydrate	54-30-8	Spasmolytic	-0.12	-0.783105
P001998	G06	Prestw-432	Prestwick	Corticosterone	50-22-6		0.03	-1.23973
P001998	H06	Prestw-1407	Prestwick	Etofenamate	30544-47-9	cyclooxygenase inhibitor	0.46	-0.143836
P001998	I06	Prestw-1380	Prestwick	Clobutinol hydrochloride	1215-83-4		-0.95	-0.121005
P001998	J06	Prestw-1182	Prestwick	Tizanidine HCl	51322-75-9		-1.1	-0.166667
P001998	K06	Prestw-1161	Prestwick	Stanozolol	10418-03-8		-0.28	-0.394977
P001998	L06	Prestw-1501	Prestwick	Fenipentol	583-03-9	Choleretic	-0.52	0.426941
P001998	M06	Prestw-462	Prestwick	Cefixime	79350-37-1		0.16	-0.714612
P001998	N06	Prestw-1217	Prestwick	Amisulpride	71675-85-9	GHB receptor inhibition	0.07	-0.280822
P001998	O06	Prestw-1295	Prestwick	Itopride	122898-67-3	Dopamine D2 receptors and ACE inhibition	-0.19	-0.66895
P001998	P06	Prestw-632	Prestwick	Dipivefrin hydrochloride	64019-93-8		0.25	-0.874429
P001998	A07	Prestw-323	Prestwick	Chlorpropamide	94-20-2	Glucagon secretogen	0.1	-1.44521
P001998	B07	Prestw-1336	Prestwick	Rofecoxib	162011-90-7	selective cyclooxygenase-2 (COX-2) inhibitor	-0.06	-0.646119
P001998	C07	Prestw-333	Prestwick	Zidovudine, AZT	30516-87-1	Transcriptase reverse inhibitor	-0.72	-0.326484
P001998	D07	Prestw-493	Prestwick	Omeprazole	73590-58-6	Non competitive ATPase H+ pump inhibitor	-0.05	-0.691781
P001998	E07	Prestw-343	Prestwick	Desipramine hydrochloride	58-28-6	Adrenergic transport inhibitor	-1.82	-0.189498
P001998	F07	Prestw-503	Prestwick	Cetirizine dihydrochloride	83881-52-1	H1 antagonist	-0.29	-0.805936
P001998	G07	Prestw-353	Prestwick	Moclobemide	71320-77-9	Mono amine oxidase inhibitor (Type A)	-0.41	-0.66895
P001998	H07	Prestw-513	Prestwick	Norcyclobenzaprine	303-50-4		-1.99	0.792237
P001998	I07	Prestw-363	Prestwick	Colchicine	64-86-8	Tubulin polymerisation inhibitor	-0.65	-0.942922
P001998	J07	Prestw-1169	Prestwick	Miglitol	72432-03-2	inhibits alpha-glucosidases	-0.66	-0.486301
P001998	K07	Prestw-373	Prestwick	Amethopterin (R,S)	60388-53-6	Dehydrofolate reductase inhibitor	-0.64	-0.737443
P001998	L07	Prestw-533	Prestwick	Phenacetin	62-44-2	Cyclooxygenase inhibitor	-1.01	0.0388128
P001998	M07	Prestw-383	Prestwick	Nicardipine hydrochloride	54527-84-3	Ca2+ channel antagonist	1.03	0.518265
P001998	N07	Prestw-543	Prestwick	Betahistine mesylate	54856-23-4	H1 agonist	2.35	-0.691781
P001998	O07	Prestw-393	Prestwick	Hemicholinium bromide	312-45-8	Acetylcholine stores depletor	1.02	-0.46347
P001998	P07	Prestw-553	Prestwick	Pentamidine isethionate	140-64-7		1.02	0.974886
P001998	A08	Prestw-403	Prestwick	Thyroxine (L)	51-48-9	Thyroid hormone	0.38	-0.89726
P001998	B08	Prestw-1322	Prestwick	Pyridostigmine iodid	4685-03-4	reversible cholinesterase inhibitor	2.42	-0.326484
P001998	C08	Prestw-413	Prestwick	Carbarsone	121-59-5		2.23	-0.440639
P001998	D08	Prestw-1467	Prestwick	Troglitazone	97322-87-7	peroxisome proliferator-activated receptors activator vitamine E like-activity	2.47	-1.28539
P001998	E08	Prestw-423	Prestwick	Carisoprodol	78-44-4		2.04	-0.166667
P001998	F08	Prestw-583	Prestwick	Papaverine hydrochloride	61-25-6	Phosphodiesterase inhibitor	1.85	-1.33105
P001998	G08	Prestw-433	Prestwick	Cyanocobalamin	68-19-9		1.68	-0.46347
P001998	H08	Prestw-1369	Prestwick	Zaleplon	151319-34-5	binds to the benzodiazepine site on the a1 containing GABAA receptors which produces its therapeutic hypnotic properties	1.68	0.358447
P001998	I08	Prestw-443	Prestwick	Gabazine	105538-73-6	Antagonist GABA	1.61	-0.0296804
P001998	J08	Prestw-1364	Prestwick	Zafirlukast	107753-78-6	leukotriene receptor antagonist (LTRA)	1.16	-0.828767
P001998	K08	Prestw-1257	Prestwick	Calcipotriene	112965-21-6	viamin D receptor (VDR) affinity	1.12	-0.783105
P001998	L08	Prestw-1503	Prestwick	Diosmin	520-27-4	Prolongs the vasoconstrictor effect of norepinephrine	0.35	-1.01142
P001998	M08	Prestw-463	Prestwick	Metrizamide	31112-62-6		0.4	0.289954
P001998	N08	Prestw-623	Prestwick	Pyridoxine hydrochloride	58-56-0		0.61	-0.486301
P001998	O08	Prestw-473	Prestwick	Cefotetan	69712-56-7		1.39	-0.0753425
P001998	P08	Prestw-633	Prestwick	Thiorphan	76721-89-6	Memebrane metallo-endopeptidase inhibitor	1.1	-0.189498
P001998	A09	Prestw-324	Prestwick	Phenylpropanolamine hydrochloride	154-41-6	Alpha adrenergic agonist	1.74	-1.1484
P001998	B09	Prestw-484	Prestwick	Benperidol	2062-84-2	Dopamine antagonist	2.45	0.335616
P001998	C09	Prestw-334	Prestwick	Sulfisoxazole	127-69-5	Inhibitor of folic acid biosynthesis	1.92	-0.920091
P001998	D09	Prestw-494	Prestwick	Propylthiouracil	51-52-5	Antimetabolite	1.56	-0.326484
P001998	E09	Prestw-344	Prestwick	Clorgyline hydrochloride	17780-75-5	Monoamine oxidase A inhibitor	1.71	0.609589
P001998	F09	Prestw-504	Prestwick	Etifenin	63245-28-3	Chelating agent	1.9	-0.0753425
P001998	G09	Prestw-354	Prestwick	Clopamide	636-54-4	Gonad stimuling agent	1.88	0.495434
P001998	H09	Prestw-514	Prestwick	Pyrazinamide	98-96-4		2.15	0.449772
P001998	I09	Prestw-364	Prestwick	Metergoline	17692-51-2	5-HT1 antagonist	1.92	-0.143836
P001998	J09	Prestw-524	Prestwick	Tiabendazole	148-79-8	Microtubule inhibitor	1.36	0.107306
P001998	K09	Prestw-374	Prestwick	Methylergometrine maleate	57432-61-8	5-HT antagonist	1.83	0.221461
P001998	L09	Prestw-534	Prestwick	Atovaquone	95233-18-4		1.1	-0.212329
P001998	M09	Prestw-384	Prestwick	Probucol	23288-49-5		1.34	0.541096
P001998	N09	Prestw-544	Prestwick	Tobramycin	32986-56-4	Ribosomal protein synthesis inhibitor	0.66	0.0388128
P001998	O09	Prestw-394	Prestwick	Kanamycin A sulfate	25389-94-0	Ribosomal protein synthesis inhibitor	1.17	0.267123
P001998	P09	Prestw-554	Prestwick	Tolazamide	1156-19-0	ATP-sensitive K+ ion channels blocker	1.26	0.221461
P001998	A10	Prestw-1288	Prestwick	Idebenone	58186-27-9	lipoperoxide inhibition	-8.35	14.8971
P001998	B10	Prestw-1491	Prestwick	Pentobarbital	76-74-4		0.2	1.84559
P001998	C10	Prestw-1219	Prestwick	Amlodipine	88150-42-9	calcium channel blocker	-2.13	1.14706
P001998	D10	Prestw-574	Prestwick	Dacarbazine	4342-03-4	Alkylating agent	-1.41	-1.16912
P001998	E10	Prestw-424	Prestwick	Cephalosporanic acid, 7-amino	957-68-6	Bacterial transpeptidase inhibitor	-0.86	-1.90441
P001998	F10	Prestw-584	Prestwick	Yohimbine hydrochloride	65-19-0	Alpha antagonist	-0.51	-1.24265
P001998	G10	Prestw-434	Prestwick	Cefadroxil	50370-12-2	Bacterial transpeptidase inhibitor	0.15	-0.654412
P001998	H10	Prestw-594	Prestwick	Diclofenac sodium	15307-79-6	Cyclooxygenase inhibitor	-0.16	-1.86765
P001998	I10	Prestw-1156	Prestwick	Oxcarbazepine	28721-07-5	sodium channel inhibition	-0.28	-1.86765
P001998	J10	Prestw-1252	Prestwick	Butenafine Hydrochloride	101828-21-1	ergosterol synthesis inhibition	-0.71	1.80882
P001998	K10	Prestw-1429	Prestwick	Linezolid	165800-03-3	bacteria protein synthesis inhibitor	-0.29	-2.19853
P001998	L10	Prestw-1177	Prestwick	Carbidopa	28860-95-9	inhibits aromatic-L-amino-acid decarboxylase (DOPA Decarboxylase or DDC)	-1.31	-1.16912
P001998	M10	Prestw-1323	Prestwick	Quetiapine	111974-72-7	dopamine and serotonin receptors antagonist	-0.93	-1.5
P001998	N10	Prestw-1469	Prestwick	Mercaptopurine	50-44-2	inhibits purine nucleotide synthesis and metabolism	0.04	-2.27206
P001998	O10	Prestw-1254	Prestwick	Fentiazac	18046-21-4	cyclooxygenase inhibitor	0.12	-0.764706
P001998	P10	Prestw-1463	Prestwick	Tomoxetine hydrochloride	82248-59-7	norepinephrine reuptake inhibitor	-1.81	0.411765
P001998	A11	Prestw-325	Prestwick	Ascorbic acid	50-81-7		-1.32	-0.176471
P001998	B11	Prestw-485	Prestwick	Cefaclor	70356-03-5	Bacterial transpeptidase inhibitor	-1.04	-0.875
P001998	C11	Prestw-335	Prestwick	Zaprinast	37762-06-4	cGMP phosphodiesterase inhibitor	-1.77	0.0808824
P001998	D11	Prestw-495	Prestwick	Terconazole	67915-31-5	Sterol 14-demethylase inhibitor	-1.1	-1.64706
P001998	E11	Prestw-345	Prestwick	Clenbuterol hydrochloride	21898-19-1	Beta adrenergic agonist	-0.83	-2.41912
P001998	F11	Prestw-505	Prestwick	Metaproterenol sulfate, orciprenaline sulfate	5874-97-5	Beta-adrenergic agonist	-0.18	-1.31618
P001998	G11	Prestw-355	Prestwick	Hycanthone	3105-97-3	DNA intercaling agent	-2.97	11.2574
P001998	H11	Prestw-515	Prestwick	Trimethadione	127-48-0	Ca++ channel blocker voltage dependant ?	0.08	-2.05147
P001998	I11	Prestw-365	Prestwick	Brinzolamide	138890-62-7	Carbonic anhydrase inhibitor	0.12	-1.5
P001998	J11	Prestw-525	Prestwick	Rifampicin	13292-46-1	RNA polymerase inhibitor	0.4	-1.05882
P001998	K11	Prestw-375	Prestwick	Methiothepin maleate	19728-88-2	5-HT autoreceptor antagonist	-7.77	24.2353
P001998	L11	Prestw-535	Prestwick	Methoxamine hydrochloride	61-16-5	Alpha adrenergic agonist	-0.22	-1.38971
P001998	M11	Prestw-385	Prestwick	Mitoxantrone dihydrochloride	70476-82-3	DNA topoisomerase II inhibitor	-8.28	29.75
P001998	N11	Prestw-545	Prestwick	Tetramisole hydrochloride	5086-74-8	Alkaline phosphatase inhibitor	-0.23	-2.56618
P001998	O11	Prestw-395	Prestwick	Amikacin hydrate	37517-28-5	Ribosomal protein synthesis inhibitor	-0.27	-1.46324
P001998	P11	Prestw-555	Prestwick	Nifuroxazide	965-52-6	Bacterial DNA damage	1.2	-0.801471
P001998	A12	Prestw-405	Prestwick	Pepstatin A	26305-03-3	Aspartic proteases irreversible inhibitor	0.44	-2.45588
P001998	B12	Prestw-565	Prestwick	Atropine sulfate monohydrate	5908-99-6	Muscarinic antagonist	-0.63	-0.838235
P001998	C12	Prestw-1147	Prestwick	Modafinil	68693-11-8	increase the levels of various monoamines, namely; dopamine in the striatum and nucleus accumbens, noradrenaline in the hypothalamus and ventrolateral preoptic nucleus, and serotonin in the amygdala and frontal cortex.	-0.5	-1.5
P001998	D12	Prestw-1351	Prestwick	Tenatoprazole	113712-98-4		-0.14	-2.86029
P001998	E12	Prestw-425	Prestwick	Chicago sky blue 6B	2610-05-1	Competitive glutamate uptake inhibitor	-1.12	-3.41176
P001998	F12	Prestw-1500	Prestwick	Voriconazole	137234-62-9	Ergosterol synthesis inhibitor	-0.36	-1.61029
P001998	G12	Prestw-435	Prestwick	Cyclosporin A	59865-13-3	IL 2 synthesis inhibitor	-0.97	-2.38235
P001998	H12	Prestw-1410	Prestwick	Exemestane	107868-30-4	aromatase Inhibitors	0.26	-1.27941
P001998	I12	Prestw-445	Prestwick	Cyclobenzaprine hydrochloride	6202-23-9		-0.51	-2.19853
P001998	J12	Prestw-1121	Prestwick	Carbadox	6804-07-5		0.57	-1.24265
P001998	K12	Prestw-455	Prestwick	Mebhydroline 1,5-naphtalenedisulfonate	6153-33-9	H1 antagonist	-0.07	-1.86765
P001998	L12	Prestw-1604	Prestwick	Emtricitabine	143491-54-7	Nucleoside reverse transcriptase inhibitor (NRTI) for the treatment of HIV infection	0.49	-0.507353
P001998	M12	Prestw-1464	Prestwick	Tosufloxacin hydrochloride	100490-36-6		-0.37	-1.57353
P001998	N12	Prestw-1134	Prestwick	Cytarabine	147-94-4	conversion into cytosine arabinoside triphosphate, which damages DNA when the cell cycle holds in the S phase. inhibits both DNA[3] and RNA polymerases and nucleotide reductase enzymes inhibiting deoxycytidine	-0.44	-1.90441
P001998	O12	Prestw-475	Prestwick	Brompheniramine maleate	980-71-2	H1 Antagonist	-0.96	0.227941
P001998	P12	Prestw-1511	Prestwick	Aceclidine Hydrochloride	6109-70-2	Parasympatho- mimetic miotic	-0.36	-2.86029
P001998	A13	Prestw-326	Prestwick	Methyldopa (L,-)	555-30-6	L-aromatic aminoacid decarboxylase inhibitor	-0.07	-1.86765
P001998	B13	Prestw-486	Prestwick	Colistin sulfate	1264-72-8	Performs membrane ionophores	-0.92	-1.57353
P001998	C13	Prestw-336	Prestwick	Chlormezanone	80-77-3		-1.44	-1.27941
P001998	D13	Prestw-496	Prestwick	Tiaprofenic acid	33005-95-7	Cyclooxygenase inhibitor	0.04	-1.09559
P001998	E13	Prestw-346	Prestwick	Maprotiline hydrochloride	10347-81-6	Noradrenaline uptake inhibitor	-1.87	3.31618
P001998	F13	Prestw-506	Prestwick	Sisomicin sulfate	53179-09-2	Ribosomal protein synthesis inhibitor	-0.89	-0.360294
P001998	G13	Prestw-356	Prestwick	Adenosine 5'-monophosphate monohydrate	18422-05-4	Ca++ channel block	-0.06	-2.05147
P001998	H13	Prestw-516	Prestwick	Lovastatin	75330-75-5	HMG CoA reductase inhibitor	-1.62	4.08824
P001998	I13	Prestw-366	Prestwick	Ambroxol hydrochloride	23828-92-4		-0.63	-0.875
P001998	J13	Prestw-526	Prestwick	Ethionamide	536-33-4		-0.49	-2.01471
P001998	K13	Prestw-376	Prestwick	Clofazimine	2030-63-9		0.09	-0.397059
P001998	L13	Prestw-953	Prestwick	(S)-(-)-Atenolol	93379-54-5	Adrenergic receptor antagonist	-0.42	-1.72059
P001998	M13	Prestw-386	Prestwick	GBR 12909 dihydrochloride	67469-78-7	Dopamine reuptake inhibitor	-12.72	40.4485
P001998	N13	Prestw-546	Prestwick	Pregnenolone	145-13-1		0.45	-1.35294
P001998	O13	Prestw-396	Prestwick	Etoposide	33419-42-0	Topoisomerase II inhibitor	-0.87	2.65441
P001998	P13	Prestw-1144	Prestwick	Mirtazapine	61337-67-5	antagonist at the H1, 5-HT2A, 5-HT2C, 5-HT3, and a2-adrenergic receptors, in that order of potency	2.8	7.58088
P001998	A14	Prestw-406	Prestwick	Morpholinoethylamino-3-benzocyclohepta-(5,6-c)-pyridazine	115767-94-7	selective muscarinic M1 receptor agonist	-0.31	-0.286765
P001998	B14	Prestw-566	Prestwick	Eserine sulfate, physostigmine sulfate	64-47-1	Cholinesterase inhibitor	0.16	-1.72059
P001998	C14	Prestw-416	Prestwick	Bacampicillin hydrochloride	37661-08-8	Bacterial transpeptidase inhibitor	-0.22	-1.61029
P001998	D14	Prestw-576	Prestwick	Acetopromazine maleate salt	3598-37-6	Dopaminergic antagonist ?	-1.61	2.32353
P001998	E14	Prestw-426	Prestwick	Buflomedil hydrochloride	35543-24-9		0.08	-1.61029
P001998	F14	Prestw-1211	Prestwick	Alfacalcidol	41294-56-8	bone resorption inhibitor	-0.41	-0.544118
P001998	G14	Prestw-436	Prestwick	Digitoxigenin	143-62-4	Na+ K+ ATPase inhibitor	-10.42	29.0515
P001998	H14	Prestw-1499	Prestwick	Fomepizole	7554-65-6	Alcohol dehydrogenase inhibitor	-0.03	-1.05882
P001998	I14	Prestw-446	Prestwick	Carteolol hydrochloride	51781-21-6		-0.17	-2.23529
P001998	J14	Prestw-1331	Prestwick	Rimantadine Hydrochloride	13392-28-4		-0.22	-1.38971
P001998	K14	Prestw-456	Prestwick	Meclocycline sulfosalicylate	73816-42-9	Ribosomal protein synthesis inhibitor	-0.73	1.29412
P001998	L14	Prestw-616	Prestwick	Demecarium bromide	56-94-0		-0.71	-0.838235
P001998	M14	Prestw-1400	Prestwick	Efavirenz	154598-52-4	reverse transcriptase inhibitor	0.19	0.117647
P001998	N14	Prestw-626	Prestwick	Racecadotril	81110-73-8	Enkephalinase inhibitor	-0.59	-0.801471
P001998	O14	Prestw-476	Prestwick	Primaquine diphosphate	63-45-6	Heme polymerase inhibitor	-12	35.0074
P001998	P14	Prestw-1488	Prestwick	Penciclovir	39809-25-1	inhibits viral DNA polymerase	0.18	-2.86029
P001998	A15	Prestw-327	Prestwick	Cefoperazone dihydrate	not available	Bacterial transpeptidase inhibitor	0.14	-0.948529
P001998	B15	Prestw-487	Prestwick	Daunorubicin hydrochloride	23541-50-6	DNA intercaling	-6.04	19.8603
P001998	C15	Prestw-337	Prestwick	Procainamide hydrochloride	614-39-1	Alpha antagonist	0.55	-1.42647
P001998	D15	Prestw-497	Prestwick	Vancomycin hydrochloride	1404-93-9	Bacterial mucopeptide biosynthesis inhibitor	-0.44	-2.60294
P001998	E15	Prestw-347	Prestwick	Thioguanosine	85-31-4	Antimetabolite	-0.02	-1.09559
P001998	F15	Prestw-1159	Prestwick	Sibutramine HCl	125494-59-9	neurotransmitter reuptake inhibitor	-0.51	-1.64706
P001998	G15	Prestw-357	Prestwick	Amoxicillin	26787-78-0	Bacterial transpeptidase inhibitor	0.18	-1.42647
P001998	H15	Prestw-517	Prestwick	Nystatine	1400-61-9	Performs membrane ionophores	-0.55	-0.470588
P001998	I15	Prestw-367	Prestwick	Benfluorex hydrochloride	23642-66-2	Increase of glucose penetration and use by cells	-0.61	-2.27206
P001998	J15	Prestw-527	Prestwick	Tenoxicam	59804-37-4	Cyclooxygenase inhibitor	-0.31	0.852941
P001998	K15	Prestw-377	Prestwick	Nafronyl oxalate	3200-06-4	Phosphodiesterase inhibitor ?	-0.23	-0.323529
P001998	L15	Prestw-537	Prestwick	Piracetam	7491-74-9		0.14	-1.27941
P001998	M15	Prestw-387	Prestwick	Carbetapentane citrate	23142-01-0	Sigma1 receptor ligand	-0.28	-2.125
P001998	N15	Prestw-547	Prestwick	Molsidomine	25717-80-0	NO° production ?	0.37	-1.13235
P001998	O15	Prestw-397	Prestwick	Clomiphene citrate (Z,E)	50-41-9		-0.25	-2.34559
P001998	P15	Prestw-557	Prestwick	Dirithromycin	62013-04-1	Ribosomal protein synthesis inhibitor	0.41	-1.09559
P001998	A16	Prestw-407	Prestwick	Adamantamine fumarate	80789-67-9	Inhibition of viral uncoating and viral assembly	0.22	-1.05882
P001998	B16	Prestw-1139	Prestwick	Itraconazole	84625-61-6	inhibits the fungal cytochrome P450 oxidase-mediated synthesis of ergosterol	1.28	-2.52941
P001998	C16	Prestw-1298	Prestwick	Lamivudine	134678-17-4	HIV reverse transcriptase inhibition	0.62	-1.46324
P001998	D16	Prestw-1271	Prestwick	Escitalopram	128196-01-0	selective serotonin reuptake inhibitor	-0.27	-0.617647
P001998	E16	Prestw-1393	Prestwick	Dibenzepine hydrochloride	315-80-0		-0.44	-0.875
P001998	F16	Prestw-587	Prestwick	Cilostazol	73963-72-1		1.03	0.227941
P001998	G16	Prestw-437	Prestwick	Digoxin	20830-75-5	Na+ K+ ATPase inhibitor	-10.65	28.8676
P001998	H16	Prestw-1183	Prestwick	Temozolomide	85622-93-1	alkylate DNA, particuliary the N-7 or O-6 positions of guanine residues	0.3	-0.25
P001998	I16	Prestw-447	Prestwick	Hydrocortisone base	50-23-7		-0.04	-1.72059
P001998	J16	Prestw-607	Prestwick	Eburnamonine (-)	4880-88-0		-0.25	-1.83088
P001998	K16	Prestw-457	Prestwick	Meclozine dihydrochloride	1104-22-9	Histamine antagonist	-2	0.227941
P001998	L16	Prestw-617	Prestwick	Quipazine dimaleate salt	150323-78-7	5-HT agonist	-0.84	-1.64706
P001998	M16	Prestw-1157	Prestwick	Rifapentine	61379-65-5	inhibits DNA-dependent RNA polymerase in susceptible strains of Mycobacterium tuberculosis	0.4	-1.38971
P001998	N16	Prestw-627	Prestwick	Folic acid	59-30-3		0.41	-1.53676
P001998	O16	Prestw-477	Prestwick	Progesterone	57-83-0		0.56	-1.75735
P001998	P16	Prestw-1427	Prestwick	Levetiracetam	102767-28-2		0.25	-1.83088
P001998	A17	Prestw-328	Prestwick	Zoxazolamine	61-80-3	Uric acid uptake inhibitor	0.1	-0.838235
P001998	B17	Prestw-488	Prestwick	Dosulepin hydrochloride	897-15-4		-1.1	-0.25
P001998	C17	Prestw-338	Prestwick	N6-methyladenosine	1867-73-8	Antimetabolite	1.34	-1.79412
P001998	D17	Prestw-498	Prestwick	Artemisinin	63968-64-9	Oxidant	-0.03	-1.24265
P001998	E17	Prestw-348	Prestwick	Chlorprothixene hydrochloride	6469-93-8	D2 dopamine receptor antagonist	-0.42	0.00735294
P001998	F17	Prestw-110	Prestwick	Acenocoumarol	152-72-7	Vitamin K antagonist	-0.43	-1.38971
P001998	G17	Prestw-1603	Prestwick	Pemirolast Potassium	100299-08-9	Mast cell stabilizer used as an anti-allergic drug therapy	0.07	-0.507353
P001998	H17	Prestw-518	Prestwick	Budesonide	51333-22-3		-0.36	-2.78676
P001998	I17	Prestw-368	Prestwick	Bepridil hydrochloride	74764-40-2	Ca++ channel blocker	-3.86	4.67647
P001998	J17	Prestw-528	Prestwick	Triflusal	322-79-2	Cyclooxygenase inhibitor	-0.13	-1.31618
P001998	K17	Prestw-378	Prestwick	Bezafibrate	41859-67-0	Lipoprotein lipase activator	0.3	-1.27941
P001998	L17	Prestw-538	Prestwick	Phenindione	83-12-5	Antivitamin K	0.52	-1.38971
P001998	M17	Prestw-388	Prestwick	Dequalinium dichloride	522-51-0	Blocker of the apamin-sensitive small conductance Ca2+ activated K+ channel.	-1.67	3.31618
P001998	N17	Prestw-548	Prestwick	Chloroquine diphosphate	50-63-5	Heme polymerase inhibitor	-1.04	-0.397059
P001998	O17	Prestw-398	Prestwick	Oxantel pamoate	68813-55-8	Fumarate reductase inhibitor	-0.03	-1.31618
P001998	P17	Prestw-558	Prestwick	Gliclazide	21187-98-4	K+ channel voltage dependant inhibitor	-0.55	-0.801471
P001998	A18	Prestw-408	Prestwick	Butoconazole nitrate	32872-77-1	Ergosterol inhibitor	-12.7	36.1471
P001998	B18	Prestw-1174	Prestwick	Acarbose	56180-94-0	inhibits enzymes (glycoside hydrolases) needed to digest carbohydrates:	0.57	-1.16912
P001998	C18	Prestw-418	Prestwick	Biotin	58-85-5		-0.35	-0.580882
P001998	D18	Prestw-1158	Prestwick	Ropinirole HCl	91374-20-8	non-ergoline D2, D3, and D4 dopamine receptor agonist with highest affinity for D3	0.12	-2.01471
P001998	E18	Prestw-428	Prestwick	Roxatidine Acetate HCl	93793-83-0		-0.22	-0.691176
P001998	F18	Prestw-588	Prestwick	Galanthamine hydrobromide	1953-04-4	Cholinesterase inhibitor	-0.19	-1.83088
P001998	G18	Prestw-438	Prestwick	Doxorubicin hydrochloride	25316-40-9	DNA intercalant	-4.77	13.9779
P001998	H18	Prestw-598	Prestwick	Xylazine	7361-61-7	Alpha-2 adrenergic agonist	0.02	-1.68382
P001998	I18	Prestw-448	Prestwick	Hydroxytacrine maleate (R,S)	118909-22-1	Acetylcholine esterase inhibitor	-0.02	-1.79412
P001998	J18	Prestw-1460	Prestwick	Oxibendazol	20559-55-1		-0.64	-0.507353
P001998	K18	Prestw-458	Prestwick	Melatonin	73-31-4	Melatonin receptor ligand	-0.29	-0.727941
P001998	L18	Prestw-1127	Prestwick	Acipimox	51037-30-0		-0.17	-1.75735
P001998	M18	Prestw-468	Prestwick	Neostigmine bromide	114-80-7	Cholinesterase inhibitor	-0.66	-2.75
P001998	N18	Prestw-1129	Prestwick	Benazepril HCl	86541-74-4	non-sulfhydryl angiotensin-converting enzyme (ACE) inhibitor.	-0.28	-1.20588
P001998	O18	Prestw-478	Prestwick	Felodipine	72509-76-3	L-type Ca2+ channels blocker	-1.44	-0.727941
P001998	P18	Prestw-1392	Prestwick	Dexfenfluramine hydrochloride	3239-45-0	serotonin agonist	-0.97	0.301471
P001998	A19	Prestw-329	Prestwick	Tacrine hydrochloride hydrate	1684-40-8	Cholinesterase inhibitor	-0.19	-0.507353
P001998	B19	Prestw-489	Prestwick	Ceftazidime pentahydrate	78439-06-2		-0.41	-0.838235
P001998	C19	Prestw-339	Prestwick	Guanfacine hydrochloride	29110-48-3	Alpha 2A agonist	-0.83	-0.727941
P001998	D19	Prestw-499	Prestwick	Propafenone hydrochloride	34183-22-7	Beta adrenergic antagonist	-1.41	-1.02206
P001998	E19	Prestw-349	Prestwick	Ritodrine hydrochloride	23239-51-2	Beta2 agonist	-0.43	-0.433824
P001998	F19	Prestw-509	Prestwick	Bromperidol	10457-90-6	Dopamine antagonist	-1	-0.911765
P001998	G19	Prestw-359	Prestwick	Dextromethorphan hydrobromide monohydrate	6700-34-1	Opioid ligand	-0.83	-0.727941
P001998	H19	Prestw-519	Prestwick	Imipenem	74431-23-5	Bacterial transpeptidase inhibitor	0.27	-1.02206
P001998	I19	Prestw-369	Prestwick	Meloxicam	71125-38-7	Cyclooxygenase inhibitor	-0.59	-1.31618
P001998	J19	Prestw-529	Prestwick	Mesoridazine besylate	32672-69-8	D antagonist	-0.76	0.00735294
P001998	K19	Prestw-1152	Prestwick	Nefazodone HCl	82752-99-6	antagonist at the 5-HT2 receptors, moderate affinity for the a1-adrenergic receptor and 5-HT1A receptor very low affinity for the a2-adrenergic receptor and D2 receptor	-0.74	-2.89706
P001998	L19	Prestw-539	Prestwick	Thiocolchicoside	602-41-5	GABA agonist ?	-0.25	-1.09559
P001998	M19	Prestw-389	Prestwick	Ketoconazole	65277-42-1	Cytochrome P450c17 inhibitor	-2.98	1
P001998	N19	Prestw-549	Prestwick	Trimetazidine dihydrochloride	13171-25-0		-0.63	-2.52941
P001998	O19	Prestw-399	Prestwick	Prochlorperazine dimaleate	84-02-6	Dopamine antagonist	-2.54	2.50735
P001998	P19	Prestw-559	Prestwick		not available	D3 antagonist	-1.58	1.07353
P001998	A20	Prestw-409	Prestwick	Amiodarone hydrochloride	19774-82-4	Na+ channel blocker	-12.38	43.1324
P001998	B20	Prestw-1403	Prestwick	Entacapone	130929-57-6	catechol-O-methyl transferase inhibitor	-0.34	0.338235
P001998	C20	Prestw-419	Prestwick	Bisacodyl	603-50-9	Na+ uptake inhibitor	0.38	-0.911765
P001998	D20	Prestw-1297	Prestwick	Lacidipine	103890-78-4	dihydropyridinr calcium channel blocker	-12.71	46.3309
P001998	E20	Prestw-1505	Prestwick	Valacyclovir hydrochloride	124832-27-5	inhibitor of viral DNA polymerase	-0.2	-1.24265
P001998	F20	Prestw-1130	Prestwick	Azelastine HCl	79307-93-0		-1.09	0.963235
P001998	G20	Prestw-439	Prestwick	Carbimazole	22232-54-8	Iodine oxidazing inhibitor	-0.77	-1.09559
P001998	H20	Prestw-1132	Prestwick	Celiprolol HCl	57470-78-7	beta blocker	-0.36	1.03676
P001998	I20	Prestw-449	Prestwick	Pilocarpine nitrate	148-72-1	Cholinergic	0.55	-1.09559
P001998	J20	Prestw-1292	Prestwick	Ipsapirone	95847-70-4	partial 5-HT1A agonist	0.52	-1.42647
P001998	K20	Prestw-1251	Prestwick	Butalbital	77-26-9		-0.45	-1.09559
P001998	L20	Prestw-619	Prestwick	Diflorasone Diacetate	33564-31-7		-0.04	-0.102941
P001998	M20	Prestw-469	Prestwick	Niridazole	61-57-4	Helminthic DNA damage	0.29	-0.727941
P001998	N20	Prestw-1178	Prestwick	Aniracetam	72432-10-1		-0.74	-1.57353
P001998	O20	Prestw-1325	Prestwick	Raclopride	84225-95-6	selective dopamine D1/D2 receptors antagonist	-1.06	4.23529
P001998	P20	Prestw-1408	Prestwick	Etoricoxib	202409-33-4	cyclooxygenase inhibitor	-0.64	-0.507353
P001998	A21	Prestw-330	Prestwick	Bisoprolol fumarate	104344-23-2	Beta1 antagonist	0.1	0.705882
P001998	B21	Prestw-490	Prestwick	Iobenguane sulfate	103346-16-3		0.11	-0.286765
P001998	C21	Prestw-340	Prestwick	Domperidone	57808-66-9	Dopamine Antagonists	-1.49	-1.57353
P001998	D21	Prestw-500	Prestwick	Ethamivan	304-84-7		-1.15	4.89706
P001998	E21	Prestw-350	Prestwick	Clozapine	5786-21-0	5-HT antagonist	0.03	1.69853
P001998	F21	Prestw-510	Prestwick	Cyclizine hydrochloride	303-25-3	H1 antagonist	0.4	0.632353
P001998	G21	Prestw-360	Prestwick	Droperidol	548-73-2	Alpha adrenergic antagonist	0.88	-1.16912
P001998	H21	Prestw-520	Prestwick	Sulfasalazine	599-79-1	15- hydroxydéhydrogenase inhibitor	1.96	-0.654412
P001998	I21	Prestw-370	Prestwick	Benzbromarone	3562-84-3	Uric acid transport inhibitor	-0.03	-0.176471
P001998	J21	Prestw-530	Prestwick	Trolox	53188-07-1		1.31	0.338235
P001998	K21	Prestw-380	Prestwick	Clebopride maleate	84370-95-6		1.64	0.448529
P001998	L21	Prestw-540	Prestwick	Clorsulon	60200-06-8		1	-0.801471
P001998	M21	Prestw-390	Prestwick	Fusidic acid sodium salt	751-94-0	Protein synthesis inhibitor GTPase coupled	0.76	-0.580882
P001998	N21	Prestw-550	Prestwick	Parthenolide	20554-84-1	MAP kinase inhibitor	-12.6	31.0368
P001998	O21	Prestw-400	Prestwick	Hesperidin	520-26-3		1.59	-1.86765
P001998	P21	Prestw-560	Prestwick	Prenylamine lactate	69-43-2	Ca++ channel activator	-1.37	6.18382
P001998	A22	Prestw-410	Prestwick	Amphotericin B	1397-89-3	Ergosterol ligand	2.03	0.485294
P001998	B22	Prestw-1449	Prestwick	Nicotinamide	98-92-0		0.81	1.51471
P001998	C22	Prestw-1242	Prestwick	Erlotinib	183321-74-6	tyrosine kinase inhibitor	0.31	0.117647
P001998	D22	Prestw-1228	Prestwick	Argatroban	74863-84-6	direct thrombine inhibitor	0.87	-1.5
P001998	E22	Prestw-430	Prestwick	Cisapride	81098-60-4	5-HT antagonist	-0.37	1.18382
P001998	F22	Prestw-1409	Prestwick	Etretinate	54350-48-0	keratolytic agents	0.08	0.338235
P001998	G22	Prestw-440	Prestwick	Epiandrosterone	481-29-8		1.51	-0.985294
P001998	H22	Prestw-1367	Prestwick	Zopiclone	43200-80-2		1.24	-1.13235
P001998	I22	Prestw-450	Prestwick	Dicloxacillin sodium salt	13412-64-1	Bacterial transpeptidase inhibitor	1.76	5.44853
P001998	J22	Prestw-1284	Prestwick	Hydroxychloroquine sulfate	747-36-4	Blocking the activation of toll-like receptors	0.22	1.22059
P001998	K22	Prestw-460	Prestwick	Dinoprost trometamol	38362-01-5	Protaglandin agonist	0.97	-0.911765
P001998	L22	Prestw-1502	Prestwick	Acamprosate calcium	77337-73-6	blocking glutamatergic N-methyl-D-aspartate receptors	0.92	-0.507353
P001998	M22	Prestw-470	Prestwick	Ceforanide	60925-61-3		1.15	-1.13235
P001998	N22	Prestw-630	Prestwick	Dimethisoquin hydrochloride	2773-92-4		1.39	-2.41912
P001998	O22	Prestw-1385	Prestwick	Closantel	57808-65-8		-12.69	43.2794
P001998	P22	Prestw-1341	Prestwick	Sertindole	106516-24-9	Dopamine D2/Serotonin 5-HT2 receptor antagonist	-12.65	54.0515
P001999	A03	Prestw-641	Prestwick	Sulmazole	73384-60-8	Phosphodiesterase III inhibitor	1.06	1.18382
P001999	B03	Prestw-801	Prestwick	Carbinoxamine maleate salt	3505-38-2	Histamine antagonist	0.58	-1.16912
P001999	C03	Prestw-651	Prestwick	Glimepiride	93479-97-1		0.53	-0.691176
P001999	D03	Prestw-1233	Prestwick	Auranofin	34031-32-8		0.7	0.742647
P001999	E03	Prestw-1317	Prestwick	Pranlukast	103177-37-3	leukotriene receptor-1 antagonist	0.22	0.227941
P001999	F03	Prestw-821	Prestwick	Azlocillin sodium salt	37091-65-9	Bacterial transpeptidase inhibitor	0.79	1.51471
P001999	G03	Prestw-671	Prestwick	Dydrogesterone	152-62-5		1.62	1.18382
P001999	H03	Prestw-831	Prestwick	Butacaine	149-16-6	Na+ channel blocker	-0.11	0.375
P001999	I03	Prestw-1318	Prestwick	Pranoprofen	52549-17-4		-1.5	-0.88361
P001999	J03	Prestw-1455	Prestwick	Olanzapine	132539-06-1	may involve antagonism at serotonin receptors	-1.21	-0.0285036
P001999	K03	Prestw-1353	Prestwick	Tylosin	1401-69-0	inhibition of protein synthesis through binding to the 50S subunit of the bacterial ribosome	-1.03	-0.04038
P001999	L03	Prestw-851	Prestwick	Paroxetine Hydrochloride	110429-35-1	5-HT uptake inhibitor	-2.96	1.44418
P001999	M03	Prestw-701	Prestwick	Trihexyphenidyl-D,L Hydrochloride	58947-95-8	Anticholinergic	-1.57	-0.895487
P001999	N03	Prestw-861	Prestwick	Gabapentin	60142-96-3	GABA receptor ligand	-1.31	-1.45368
P001999	O03	Prestw-711	Prestwick	Sulfabenzamide	127-71-9	Inhibitor of folic acid synthesis	-0.44	-0.71734
P001999	P03	Prestw-871	Prestwick	Iopamidol	60166-93-0		-0.9	-0.847981
P001999	A04	Prestw-721	Prestwick	Althiazide	5588-16-9		0.32	-0.705463
P001999	B04	Prestw-881	Prestwick	Niacin	59-67-6		-0.96	-1.27553
P001999	C04	Prestw-731	Prestwick	Sulfaquinoxaline sodium salt	967-80-6	Inhibitor of folic acid synthesis	-0.48	-0.408551
P001999	D04	Prestw-1486	Prestwick	Cortisol acetate	50-03-3		-0.84	-1.22803
P001999	E04	Prestw-741	Prestwick	Nadide	53-84-9	Coenzyme nicotinamide adenine dinucleotide	-0.62	-0.824228
P001999	F04	Prestw-901	Prestwick	Hymecromone	90-33-5	Bile secretion activator	-0.76	-0.847981
P001999	G04	Prestw-751	Prestwick	Terazosin hydrochloride	63590-64-7	Alpha adrenergic antagonist	-0.3	-1.16865
P001999	H04	Prestw-911	Prestwick	(+)-Isoproterenol (+)-bitartrate salt	14638-70-1	Adernergic receptor agonist	-0.31	0.339667
P001999	I04	Prestw-761	Prestwick	Butamben	94-25-7	Na+ channel blocker	-2.21	-0.325416
P001999	J04	Prestw-921	Prestwick	Nizatidine	76963-41-2	H2 antagonist	-1.81	-0.752969
P001999	K04	Prestw-771	Prestwick	Alclometasone dipropionate	66734-13-2	Corticoïde	-0.11	-0.24228
P001999	L04	Prestw-931	Prestwick	Propofol	2078-54-8	Glutamatergic receptor antagonist	0.01	-0.467933
P001999	M04	Prestw-781	Prestwick	Clobetasol propionate	25122-46-7		1.31	0.83848
P001999	N04	Prestw-941	Prestwick	Pentetic acid	67-43-6	Chelating agent	-1.25	-1.38242
P001999	O04	Prestw-791	Prestwick	(R) -Naproxen sodium salt	23979-41-1	Cyclooxygenase inhibitor	-1.07	-1.16865
P001999	P04	Prestw-951	Prestwick	Crotamiton	483-63-6		0.23	-1.01425
P001999	A05	Prestw-1270	Prestwick	Gefitinib	184475-35-2	inhibitor of epidermal growth factor receptor's (EFGR) tyrosine kinase domain	-1.68	-0.586698
P001999	B05	Prestw-802	Prestwick	Methazolamide	554-57-4	Anhydrase carbonic inhibitor	-1.08	-0.91924
P001999	C05	Prestw-652	Prestwick	Picrotoxinin	17617-45-7	GABA channel blocker	-0.98	-1.07363
P001999	D05	Prestw-812	Prestwick	Cromolyn disodium salt	15826-37-6		0.04	-0.978622
P001999	E05	Prestw-1477	Prestwick	Penicillamine	52-66-4		-1.31	-0.847981
P001999	F05	Prestw-822	Prestwick	Clidinium bromide	3485-62-9	Anticholinergic	-1.43	-0.824228
P001999	G05	Prestw-1346	Prestwick	Sumatriptan succinate	103628-48-4	serotonin 5-HT1D/5-HT1B receptors agonist	-1.19	-1.1924
P001999	H05	Prestw-832	Prestwick	Cefoxitin sodium salt	33564-30-6	Bacterial transpeptidase inhibitor	-1.67	-0.88361
P001999	I05	Prestw-1340	Prestwick	Secnidazole	3366-95-8		-1.37	-1.2399
P001999	J05	Prestw-842	Prestwick	Trimeprazine tartrate	4330-99-8	Histamine antagonist	-2.96	-0.91924
P001999	K05	Prestw-692	Prestwick	Citalopram Hydrobromide	59729-32-7	5HT uptake inhibitor	-2.77	-0.752969
P001999	L05	Prestw-1454	Prestwick	Nylidrin	447-41-6	sympathomimetic, beta-adrenergic agonist	-1.72	-1.13302
P001999	M05	Prestw-702	Prestwick	Succinylsulfathiazole	116-43-8	Inhibitor of folic acid synthesis	-0.57	-0.824228
P001999	N05	Prestw-862	Prestwick	Raloxifene hydrochloride	82640-04-8		-1.13	-0.622328
P001999	O05	Prestw-712	Prestwick	Benzocaine	94-09-7	Na+ channel blocker	-1.05	-0.824228
P001999	P05	Prestw-872	Prestwick	Iopromide	73334-07-3	Contrast molecule	-0.18	-0.337292
P001999	A06	Prestw-722	Prestwick	Isopyrin hydrochloride	18342-39-7	Cyclooxygenase inhibitor	-0.3	-0.741093
P001999	B06	Prestw-882	Prestwick	Bemegride	64-65-3	GABA antagonist	-1.53	-1.18052
P001999	C06	Prestw-732	Prestwick	Streptozotocin	18883-66-4		-0.42	-0.610451
P001999	D06	Prestw-1416	Prestwick	Flubendazol	31430-15-6		0.06	-0.836105
P001999	E06	Prestw-742	Prestwick	Sulfamethizole	144-82-1	Inhibitor of folic acid synthesis	-0.21	-0.705463
P001999	F06	Prestw-1512	Prestwick	Abacavir Sulfate	188062-50-2	Nucleoside analog reverse transcriptase inhibitor	-0.12	-1.13302
P001999	G06	Prestw-752	Prestwick	Phenazopyridine hydrochloride	136-40-3		-0.36	-1.44181
P001999	H06	Prestw-912	Prestwick	Monobenzone	103-16-2	Melanin secretion inhibitor	-0.52	-1.26366
P001999	I06	Prestw-762	Prestwick	Sulfapyridine	144-83-2		-0.2	-1.02613
P001999	J06	Prestw-922	Prestwick	Thioperamide maleate	106243-16-7	H3 antagonist	-0.88	-1.21615
P001999	K06	Prestw-772	Prestwick	Leflunomide	75706-12-6	Inhibitor of T and B cell proliferation	0.42	-0.693587
P001999	L06	Prestw-932	Prestwick	S(-)Eticlopride hydrochloride	97612-24-3	Dopamine receptor antagonist	-1.47	0.612827
P001999	M06	Prestw-782	Prestwick	Podophyllotoxin	518-28-5		-0.73	0.114014
P001999	N06	Prestw-942	Prestwick	Bretylium tosylate	61-75-6	Noradrenaline release inhibitor	-1.41	-0.729216
P001999	O06	Prestw-792	Prestwick	Propidium iodide	25535-16-4	Detergent	-1.77	-0.954869
P001999	P06	Prestw-1197	Prestwick	Toremifene	89778-26-7	selective estrogen receptor modulator	0.62	-0.859857
P001999	A07	Prestw-643	Prestwick	Flunisolide	3385-03-3		0	-0.895487
P001999	B07	Prestw-803	Prestwick	Pyrithyldione	77-04-3		-0.46	-0.539192
P001999	C07	Prestw-653	Prestwick	Mepenzolate bromide	76-90-4	Anticholinergic	-0.64	-1.12114
P001999	D07	Prestw-813	Prestwick	Bucladesine sodium salt	16980-89-5	Adenylate cyclase modulator	-0.93	-1.15677
P001999	E07	Prestw-1365	Prestwick	Zileuton	111406-87-2	5-lipoxygenase inhibition	0.47	-0.598575
P001999	F07	Prestw-823	Prestwick	Sulfamonomethoxine	1220-83-3	Inhibitor of folic acid synthesis	-0.55	-1.29929
P001999	G07	Prestw-1456	Prestwick	Opipramol dihydrochloride	909-39-7	sigma antagonist	-1.63	-0.622328
P001999	H07	Prestw-833	Prestwick	Ifosfamide	3778-73-2		-0.95	-0.966746
P001999	I07	Prestw-683	Prestwick	Pempidine tartrate	546-48-5	Nicotinic acetylcholine receptor antagonist	0.01	-1.18052
P001999	J07	Prestw-843	Prestwick	Nafcillin sodium salt monohydrate	7177-50-6	Bacterial transpeptidase inhibitor	-0.56	-1.3943
P001999	K07	Prestw-693	Prestwick	Promazine hydrochloride	53-60-1	Dopamine receptor antagonist	-0.73	-1.60808
P001999	L07	Prestw-853	Prestwick	Liothyronine	6893-02-3	Thyroid hormone	-0.97	-0.847981
P001999	M07	Prestw-703	Prestwick	Famprofazone	22881-35-2		0.02	-0.657957
P001999	N07	Prestw-863	Prestwick	Etidronic acid, disodium salt	7414-83-7		-1	-0.91924
P001999	O07	Prestw-713	Prestwick	Dipyrone	5907-38-0	Cyclooxygenase inhibitor	-1.08	-1.29929
P001999	P07	Prestw-873	Prestwick	Theophylline monohydrate	5967-84-0	Mastocyte degranulation inhibitor in vitro	0.16	-0.503563
P001999	A08	Prestw-723	Prestwick	Phenethicillin potassium salt	132-93-4	Bacterial transpeptidase inhibitor	-2.09	-0.562945
P001999	B08	Prestw-883	Prestwick	Digoxigenin	1672-46-4	Mainly used as a non-isotopic label for DNA	-12.51	7.09739
P001999	C08	Prestw-733	Prestwick	Metoprolol-(+,-) (+)-tartrate salt	56392-17-7	Beta adrenergic antagonist	-0.16	-0.705463
P001999	D08	Prestw-893	Prestwick	Felbinac	5728-52-9	Cyclooxygenase Inhibitor	-0.37	-0.88361
P001999	E08	Prestw-743	Prestwick	Medrysone	2668-66-8		1.26	-0.68171
P001999	F08	Prestw-903	Prestwick	Diloxanide furoate	3736-81-0		0.29	-0.646081
P001999	G08	Prestw-753	Prestwick	Demeclocycline hydrochloride	64-73-3	Ribosomal protein synthesis inhibitor	0.22	-0.836105
P001999	H08	Prestw-913	Prestwick	2-Aminobenzenesulfonamide	3306-62-5	Inhibitor of carbonic anhydrase B	0.13	-1.18052
P001999	I08	Prestw-763	Prestwick	Meclofenoxate hydrochloride	3685-84-5	Acetylcholine precursor	0.1	-0.788599
P001999	J08	Prestw-923	Prestwick	Xamoterol hemifumarate	73210-73-8	beta1-Adrenoceptor selective partial agonist	0.28	-1.13302
P001999	K08	Prestw-773	Prestwick	Norgestrel-(-)-D	797-63-7	Progestogen	0.33	-0.847981
P001999	L08	Prestw-933	Prestwick	Primidone	125-33-7	Sodium channel inhibitor	-0.52	-0.942993
P001999	M08	Prestw-783	Prestwick	Clofibric acid	882-09-7	Lipoproteine lipase activator ?	0.06	-0.24228
P001999	N08	Prestw-943	Prestwick	Pralidoxime chloride	51-15-0	Cholinesterase activator	-0.12	-0.372922
P001999	O08	Prestw-793	Prestwick	Cloperastine hydrochloride	14984-68-0	Histamine antagonist	-0.82	-1.01425
P001999	P08	Prestw-536	Prestwick	(R)-(+)-Atenolol	56715-13-0		0.14	-0.847981
P001999	A09	Prestw-644	Prestwick	N-Acetyl-DL-homocysteine Thiolactone	1195-16-0	Disulfure bridge breaker	-0.66	-0.895487
P001999	B09	Prestw-804	Prestwick	Spectinomycin dihydrochloride	21736-83-4	Ribosomal protein synthesis inhibitor	-1.7	-1.13302
P001999	C09	Prestw-654	Prestwick	Benfotiamine	22457-89-2		-0.34	-0.646081
P001999	D09	Prestw-814	Prestwick	Cefsulodin sodium salt	52152-93-9	Bacterial transpeptidase inhibitor	2.34	-1.53682
P001999	E09	Prestw-1432	Prestwick	Loratadine	79794-75-5	histamine H1 receptor antagonist	-1.01	-0.657957
P001999	F09	Prestw-824	Prestwick	Benzthiazide	91-33-8	Na+ Cl- transport inhibitor	-0.36	-0.634204
P001999	G09	Prestw-1447	Prestwick	Nalidixic acid sodium salt	3374-05-8	subunit of DNA gyrase inhibitor	-0.22	-0.693587
P001999	H09	Prestw-834	Prestwick	Novobiocin sodium salt	1476-53-5	DNA topoisomerase IV inhibitor	-0.28	-1.04988
P001999	I09	Prestw-1381	Prestwick	Clodronate	22560-50-5		0.18	-0.764846
P001999	J09	Prestw-844	Prestwick	Procyclidine hydrochloride	1508-76-5	Muscarinic antagonist	0.28	-0.301663
P001999	K09	Prestw-694	Prestwick	Sulfamerazine	127-79-7	Inhibitor of folic acid synthesis	-0.37	-0.788599
P001999	L09	Prestw-854	Prestwick	Roxithromycin	80214-83-1	Ribosomal protein synthesis inhibitor	0.44	-0.610451
P001999	M09	Prestw-704	Prestwick	Bromopride	4093-35-0	Dopamine antagonist	4.92	-0.087886
P001999	N09	Prestw-864	Prestwick	Methylhydantoin-5-(D)	55147-68-7		2.04	-1.09739
P001999	O09	Prestw-714	Prestwick	Isosorbide dinitrate	87-33-2	Nitric oxide (NO) donor	0.28	-0.634204
P001999	P09	Prestw-874	Prestwick	Theobromine	83-67-0	Adenosine receptor antagonist	0.06	-0.705463
P001999	A10	Prestw-724	Prestwick	Sulfamethoxypyridazine	80-35-3	Inhibitor of folic acid synthesis	-0.79	-0.432304
P001999	B10	Prestw-884	Prestwick	Meglumine	6284-40-8		-1.08	-0.752969
P001999	C10	Prestw-734	Prestwick	Flumethasone	2135-17-3		-0.68	-0.800475
P001999	D10	Prestw-894	Prestwick	Butylparaben	94-26-8		-1.64	-0.895487
P001999	E10	Prestw-744	Prestwick	Flunixin meglumine	42461-84-7		2.01	-1.44181
P001999	F10	Prestw-904	Prestwick	Metyrapone	54-36-4	steroid 11?-hydroxylase inhibitor	0.3	-0.634204
P001999	G10	Prestw-754	Prestwick	Fenoprofen calcium salt dihydrate	53746-45-5	Cyclooxygenase inhibitor	-0.1	-0.942993
P001999	H10	Prestw-914	Prestwick	Estrone	53-16-7	Estrogen receptor agonist	-0.12	-0.859857
P001999	I10	Prestw-764	Prestwick	Furaltadone hydrochloride	3759-92-0	Bacterial DNA damage	-0.42	-1.12114
P001999	J10	Prestw-924	Prestwick	Rolipram	61413-54-5	Phosphodiesterase inhibitor	-0.34	-0.88361
P001999	K10	Prestw-774	Prestwick	Fluocinonide	356-12-7		-0.14	-1.01425
P001999	L10	Prestw-934	Prestwick	Flucytosine	2022-85-7	Ergosterol synthesis inhibitor	-0.75	-0.657957
P001999	M10	Prestw-784	Prestwick	Bendroflumethiazide	73-48-3	Na+ Cl- transport inhibitor	-1.07	-0.586698
P001999	N10	Prestw-944	Prestwick	Phenoxybenzamine hydrochloride	63-92-3	Adrenergic receptor antagonist	-0.46	-1.038
P001999	O10	Prestw-794	Prestwick	Eucatropine hydrochloride	536-93-6	Anticholinergic	-0.88	-0.966746
P001999	P10	Prestw-954	Prestwick	Tyloxapol	25301-02-4	Surfactant	-0.81	-0.907363
P001999	A11	Prestw-645	Prestwick	Flurandrenolide	1524-88-5		0.29	-0.539192
P001999	B11	Prestw-805	Prestwick	Piromidic acid	19562-30-2	Topoisomerase II inhibitor	-0.71	-1.10926
P001999	C11	Prestw-655	Prestwick	Halcinonide	3093-35-4		1.03	-1.00238
P001999	D11	Prestw-815	Prestwick	Fosfosal	6064-83-1	Cyclooxygenase inhibitor	-1.07	-0.931116
P001999	E11	Prestw-1387	Prestwick	Tetraethylenepentamine pentahydrochloride	4961-41-5	bile acid sequestrant	-0.98	-0.456057
P001999	F11	Prestw-825	Prestwick	Trichlormethiazide	133-67-5	Na+ Cl- transport inhibitor	-1.15	-0.91924
P001999	G11	Prestw-1475	Prestwick	Oxacillin sodium	1173-88-2	Inactivation of PBP, A, 1BS proteins by beta lactamine	-1.54	-0.456057
P001999	H11	Prestw-835	Prestwick	Tetrahydroxy-1,4-quinone monohydrate	319-89-1		-1.23	-0.467933
P001999	I11	Prestw-1508	Prestwick	Ibutilide fumarate	122647-32-9	action on the slow sodium channel	-2.51	-0.752969
P001999	J11	Prestw-845	Prestwick	Amiprilose hydrochloride	60414-06-4		-0.67	-0.68171
P001999	K11	Prestw-1170	Prestwick	Venlafaxine	93413-69-5	serotonin-norepinephrine reuptake inhibitor	-1.43	-0.847981
P001999	L11	Prestw-855	Prestwick	Beclomethasone dipropionate	5534-09-8		-3.87	2.12114
P001999	M11	Prestw-705	Prestwick	Methyl benzethonium chloride	25155-18-4	Detergent	-16.95	-1.47743
P001999	N11	Prestw-865	Prestwick	Simvastatin	79902-63-9	HMG-CoA reductase inhibitor	-0.08	-0.527316
P001999	O11	Prestw-715	Prestwick	Sulfachloropyridazine	80-32-0	Inhibitor of folic acid synthesis	-0.7	-0.907363
P001999	P11	Prestw-875	Prestwick	Reserpine	50-55-5		-0.72	-1.08551
P001999	A12	Prestw-725	Prestwick	Deferoxamine mesylate	138-14-7	Iron chelating agent	-1.32	-0.693587
P001999	B12	Prestw-1510	Prestwick	Dolasetron mesilate	115956-13-3	5-HT3 antagonist	-1.48	-0.942993
P001999	C12	Prestw-735	Prestwick	Flecainide acetate	54143-56-5		-1.67	-1.02613
P001999	D12	Prestw-895	Prestwick	Aminohippuric acid	61-78-9		-0.77	-0.515439
P001999	E12	Prestw-745	Prestwick	Spiramycin	8025-81-8	Ribosomal protein synthesis inhibitor	-0.58	-0.942993
P001999	F12	Prestw-905	Prestwick	Urapidil hydrochloride	64887-14-5	Serotonergic receptor agonist	-1.51	-0.990499
P001999	G12	Prestw-755	Prestwick	Piperacillin sodium salt	59703-84-3	Bacterial transpeptidase inhibitor	-1.63	-0.859857
P001999	H12	Prestw-915	Prestwick	Lorglumide sodium salt	97964-56-2	CCK antagonist Inhibits gastrointestinal motility	-1.19	-0.515439
P001999	I12	Prestw-765	Prestwick	Ethoxyquin	91-53-2		1.02	-0.91924
P001999	J12	Prestw-925	Prestwick	Thonzonium bromide	553-08-2	Detergent	-9.56	1.81235
P001999	K12	Prestw-775	Prestwick	Sulfamethazine sodium salt	1981-58-4	Inhibitor of folic acid synthesis	-0.98	-0.859857
P001999	L12	Prestw-935	Prestwick	(-)-MK 801 hydrogen maleate	77086-19-2	NMDA antagonist	1.41	-0.824228
P001999	M12	Prestw-785	Prestwick	Dicumarol	66-76-2	Vitamin K antagonist	-0.55	-0.408551
P001999	N12	Prestw-945	Prestwick	Salmeterol	89365-50-4	beta 2 adrenergic agonist	-0.63	-0.527316
P001999	O12	Prestw-795	Prestwick	Isocarboxazid	59-63-2		0.38	-0.325416
P001999	P12	Prestw-955	Prestwick	Florfenicol	73231-34-2	Protein synthesis inhibitor	4.33	-0.0760095
P001999	A13	Prestw-1125	Prestwick	Oxiconazole Nitrate	64211-46-7	Inhibition of ergosterol synthesis in membranes	-16.95	0.648456
P001999	B13	Prestw-806	Prestwick	Trimipramine maleate salt	521-78-8	Noradrenaline uptake inhibitor	-11.18	9.93587
P001999	C13	Prestw-656	Prestwick	Lanatoside C	17575-22-3	Na+ K+ ATPase inhibitor	-14.32	12.62
P001999	D13	Prestw-816	Prestwick	Suprofen	40828-46-4	Cyclooxygenase inhibitor	-0.87	-0.337292
P001999	E13	Prestw-666	Prestwick	Nisoldipine	63675-72-9		-6.71	-0.752969
P001999	F13	Prestw-826	Prestwick	Oxalamine citrate salt	1949-20-8		-1.53	-0.123515
P001999	G13	Prestw-676	Prestwick	Beta-Escin	11072-93-8		-14.75	9.37767
P001999	H13	Prestw-836	Prestwick	Indoprofen	31842-01-0	Cyclooxygenase inhibitor	-14.17	0.60095
P001999	I13	Prestw-1194	Prestwick	Thimerosal	54-64-8		-16.93	-2.2019
P001999	J13	Prestw-846	Prestwick	Ethynylestradiol 3-methyl ether	72-33-3		-1.45	-0.752969
P001999	K13	Prestw-696	Prestwick	Ethotoin	86-35-1		-0.65	-0.669834
P001999	L13	Prestw-856	Prestwick	Tolmetin sodium salt dihydrate	64490-92-2	Cyclooxygenase inhibitor	-1.55	-0.467933
P001999	M13	Prestw-706	Prestwick	Chlorcyclizine hydrochloride	1620-21-9	Histamine antagonist	-1.53	-0.289786
P001999	N13	Prestw-866	Prestwick	Azacytidine-5	320-67-2	Antimetabolite	0.55	-0.752969
P001999	O13	Prestw-716	Prestwick	Pramoxine hydrochloride	637-58-1		-2.09	-0.88361
P001999	P13	Prestw-1239	Prestwick	Bicalutamide	90357-06-5	androgen receptor binding	-1.49	-1.13302
P001999	A14	Prestw-726	Prestwick	Mephentermine hemisulfate	1212-72-2	Alpha-adrenergic receptor agonist	-10.97	-0.669834
P001999	B14	Prestw-886	Prestwick	Clioquinol	130-26-7	Oxidant	-14.59	0.327791
P001999	C14	Prestw-736	Prestwick	Cefazolin sodium salt	27164-46-1	Bacterial transpeptidase inhibitor	-1.23	-1.00238
P001999	D14	Prestw-896	Prestwick	N-Acetyl-L-leucine	1188-21-2		-2.04	-1.1924
P001999	E14	Prestw-746	Prestwick	Glycopyrrolate	596-51-0		-3.08	-0.527316
P001999	F14	Prestw-906	Prestwick	Fluspirilen	1841-19-6		-16.98	5.48219
P001999	G14	Prestw-756	Prestwick	Diethylstilbestrol	56-53-1		-1.88	0.315914
P001999	H14	Prestw-916	Prestwick	Nitrendipine	39562-70-4	Calcium channel blocker	-1.95	-0.836105
P001999	I14	Prestw-766	Prestwick	Tinidazole	19387-91-8	Protozoal DNA damage	-1.6	-0.836105
P001999	J14	Prestw-926	Prestwick	Idazoxan hydrochloride	79944-56-2	Alpha2 agonist	-2.12	-1.45368
P001999	K14	Prestw-776	Prestwick	Guaifenesin	93-14-1		-1.93	-0.71734
P001999	L14	Prestw-936	Prestwick	Bephenium hydroxynaphthoate	3818-50-6		-2.73	-0.776722
P001999	M14	Prestw-786	Prestwick	Methimazole	60-56-0	Iodine oxidazing inhibitor	1.34	0.39905
P001999	N14	Prestw-946	Prestwick	Altretamine	645-05-6		0.2	0.505938
P001999	O14	Prestw-796	Prestwick	Lithocholic acid	434-13-9	Anticholelithogenic	2.85	-1.26366
P001999	P14	Prestw-956	Prestwick	Megestrol acetate	595-33-5	Progesterone receptor agonist	0.62	-0.349169
P001999	A15	Prestw-1166	Prestwick	Rebamipide	90098-04-7	enhancing mucosal defense, scavenging free radicals, and temporarily activating genes encoding cyclooxygenase-2	2.46	-0.206651
P001999	B15	Prestw-807	Prestwick	Chloropyramine hydrochloride	6170-42-9	H1 antagonist	0.8	-1.12114
P001999	C15	Prestw-657	Prestwick	Benzamil hydrochloride	2898-76-2	Na+ channel blocker	1.2	-0.741093
P001999	D15	Prestw-1509	Prestwick	Deflazacort	14484-47-0	Glucocorticoid	1.35	-0.325416
P001999	E15	Prestw-1507	Prestwick	Acefylline	652-37-9	Adenosine receptor antagonist	1.07	-0.456057
P001999	F15	Prestw-827	Prestwick	Propantheline bromide	50-34-0	Muscarinic antagonist	-0.15	-0.432304
P001999	G15	Prestw-631	Prestwick	Thiamine hydrochloride	67-03-8		0.99	-0.812352
P001999	H15	Prestw-837	Prestwick	Carbenoxolone disodium salt	7421-40-1	Mucus stimulating synthesis	2.23	-0.503563
P001999	I15	Prestw-1465	Prestwick	Tramadol hydrochloride	27203-92-5	opioid partial µ agonist	0.46	-0.71734
P001999	J15	Prestw-847	Prestwick	(-) -Levobunolol hydrochloride	27912-14-7	Adrenergic beta antagonist	-0.02	0.39905
P001999	K15	Prestw-697	Prestwick	3-alpha-Hydroxy-5-beta-androstan-17-one	53-42-9		-0.09	-0.551069
P001999	L15	Prestw-857	Prestwick	(+) -Levobunolol hydrochloride	47141-41-3	Beta adrenergic antagonist	-1.53	-0.456057
P001999	M15	Prestw-707	Prestwick	Diphenylpyraline hydrochloride	132-18-3	H1 antagonist	-1.55	-0.456057
P001999	N15	Prestw-867	Prestwick	Paromomycin sulfate	1263-89-4	Ribosomal protein synthesis inhibitor	-1.11	-0.764846
P001999	O15	Prestw-717	Prestwick	Finasteride	98319-26-7		2.45	-0.907363
P001999	P15	Prestw-877	Prestwick	Scopolamine hydrochloride	55-16-3	Non-selective muscarinic antagonist	-1.03	0.0546318
P001999	A16	Prestw-1140	Prestwick	Liranaftate	88678-31-3		-1.17	-0.776722
P001999	B16	Prestw-887	Prestwick	Oxybenzone	131-57-7	Photosensitizer	2.15	-0.123515
P001999	C16	Prestw-737	Prestwick	Atractyloside potassium salt	102130-43-8	Nucleotide transport inhibitor	0.94	-0.396675
P001999	D16	Prestw-897	Prestwick	Pipemidic acid	51940-44-4	DNA replication inhibitor	1.08	-0.432304
P001999	E16	Prestw-1600	Prestwick	Aprepitant	170729-80-3	Substance P antagonists	-1.62	0.0546318
P001999	F16	Prestw-907	Prestwick	S-(+)-ibuprofen	51146-56-6	Cyclooxygenase Inhibitor	-0.41	-0.71734
P001999	G16	Prestw-757	Prestwick	Chlorotrianisene	569-57-3	Nuclear receptor ligand	0.05	-0.847981
P001999	H16	Prestw-917	Prestwick	Flurbiprofen	5104-49-4	Cyclooxygenase Inhibitor	0.94	-0.586698
P001999	I16	Prestw-767	Prestwick	Guanadrel sulfate	22195-34-2		0.62	-0.254157
P001999	J16	Prestw-927	Prestwick	Quinapril HCl	82586-55-8	Dopamine receptor agonist	-0.02	-0.693587
P001999	K16	Prestw-777	Prestwick	Alexidine dihydrochloride	22573-93-9	Detergent	-16.93	-1.22803
P001999	L16	Prestw-937	Prestwick	Dehydroisoandosterone 3-acetate	853-23-6		0.04	-0.871734
P001999	M16	Prestw-787	Prestwick	Merbromin	129-16-8		-1.71	40.9454
P001999	N16	Prestw-947	Prestwick	Prazosin hydrochloride	19237-84-4	Adrenergic receptor antagonist	-1.59	-0.47981
P001999	O16	Prestw-797	Prestwick	Methotrimeprazine maleat salt	7104-38-3		-2.52	-0.669834
P001999	P16	Prestw-957	Prestwick	Deoxycorticosterone	64-85-7	Corticoide	-1.22	-0.931116
P001999	A17	Prestw-1154	Prestwick	Nilvadipine	75530-68-6	calcium channel blocker	-2.72	-1.55088
P001999	B17	Prestw-808	Prestwick	Furazolidone	67-45-8	Monoamine oxidase inhibitor	-1.03	3.60398
P001999	C17	Prestw-658	Prestwick	Suxibuzone	27470-51-5		-1.71	0.0199115
P001999	D17	Prestw-818	Prestwick	Nadolol	42200-33-9	Adrenergic beta antagonist	-0.94	-1.41814
P001999	E17	Prestw-1165	Prestwick	Acitretin	55079-83-9	binds to nuclear receptors that regulate gene transcription	0.1	0.108407
P001999	F17	Prestw-1361	Prestwick	Viloxazine hydrochloride	35604-67-2	up-regulation of GABA B receptors	-0.38	-1.57301
P001999	G17	Prestw-1349	Prestwick	Tazobactam	89786-04-9		0.71	-2.2146
P001999	H17	Prestw-838	Prestwick	Iocetamic acid	16034-77-8		0.07	-1.35177
P001999	I17	Prestw-688	Prestwick	Estropipate	7280-37-7		-0.74	-1.06416
P001999	J17	Prestw-848	Prestwick	Iodixanol	92339-11-2		-0.75	-0.975664
P001999	K17	Prestw-698	Prestwick	Tetrahydrozoline hydrochloride	522-48-5	Adrenergic	-0.65	-1.61726
P001999	L17	Prestw-858	Prestwick	Doxazosin mesylate	77883-43-3	Alpha 1 adrenergic antagonist	-1.37	-0.820796
P001999	M17	Prestw-708	Prestwick	Benzethonium chloride	121-54-0	Detergent	-18.28	-1.57301
P001999	N17	Prestw-868	Prestwick	Acetaminophen	103-90-2	Cyclooxygenase inhibitor	-0.93	-1.41814
P001999	O17	Prestw-718	Prestwick	Fluorometholone	426-13-1		0.47	-0.820796
P001999	P17	Prestw-878	Prestwick	Ioversol	87771-40-2		-0.44	-1.08628
P001999	A18	Prestw-728	Prestwick	Sulfadimethoxine	122-11-2	Inhibitor of folic acid biosynthesis	-0.37	-2.14823
P001999	B18	Prestw-888	Prestwick	Promethazine hydrochloride	58-33-3	Histamine receptor antagonist	-1.05	-1.46239
P001999	C18	Prestw-738	Prestwick	Folinic acid calcium salt	6035-45-6		-0.01	-0.643805
P001999	D18	Prestw-898	Prestwick	Dioxybenzone	131-53-3	Photosensitizer	-0.39	-0.732301
P001999	E18	Prestw-748	Prestwick	Monensin sodium salt	22373-78-0	Performs membrane ionophores	-2.83	0.595133
P001999	F18	Prestw-908	Prestwick	Ethynodiol diacetate	297-76-7	Progesterone receptor agonist	-3.36	-0.267699
P001999	G18	Prestw-758	Prestwick	Ribostamycin sulfate salt	53797-35-6	Ribosomal protein synthesis inhibitor	0.58	-1.79425
P001999	H18	Prestw-918	Prestwick	Nimodipine	66085-59-4	Calcium channel blocker	0.05	-0.090708
P001999	I18	Prestw-768	Prestwick	Vidarabine	5536-17-4	Adenosine antimetabolite	0.13	-1.92699
P001999	J18	Prestw-928	Prestwick	Nilutamide	63612-50-0	Androgen receptor antagonist	-0.18	-1.57301
P001999	K18	Prestw-778	Prestwick	Proadifen hydrochloride	62-68-0	Cytochrome P450 mono-oxygenases inhibitor	-0.16	-0.55531
P001999	L18	Prestw-938	Prestwick	Benserazide hydrochloride	14919-77-8	DOPA decarboxylase inhibitor	-0.49	-1.10841
P001999	M18	Prestw-788	Prestwick	Hexylcaine hydrochloride	532-76-3		-0.99	-0.975664
P001999	N18	Prestw-948	Prestwick	Timolol maleate salt	26921-17-5	Adrenergic receptor antagonist	-0.74	-2.2146
P001999	O18	Prestw-798	Prestwick	Dienestrol	84-17-3	Nuclear receptor ligand	-0.15	-1.68363
P001999	P18	Prestw-958	Prestwick	Urosiol	128-13-2		-0.71	-2.41372
P001999	A19	Prestw-649	Prestwick	Etanidazole	22668-01-5	DNA damage	-0.61	-0.710177
P001999	B19	Prestw-809	Prestwick	Dichlorphenamide	120-97-8	Carbonic anhydrase inhibitor	-0.49	-1.2854
P001999	C19	Prestw-659	Prestwick	6-Furfurylaminopurine	525-79-1		-1.22	-0.776549
P001999	D19	Prestw-819	Prestwick	Moxalactam disodium salt	64953-12-4	Bacterial transpeptidase inhibitor	-1.15	-1.30752
P001999	E19	Prestw-1162	Prestwick	Zonisamide	68291-97-4	carbonic anhydrase inhibitor, repetitive firing of voltage-gated sodium channels and reduction of T-type calcium channel currents blocker	-0.26	0.528761
P001999	F19	Prestw-829	Prestwick	Dimethadione	695-53-4		-0.35	0.0862832
P001999	G19	Prestw-1285	Prestwick	Ibandronate sodium	114084-78-5	Bone resorption inhibitor	-0.34	-1.04204
P001999	H19	Prestw-839	Prestwick	Ganciclovir	82410-32-0	Antimetabolite	-0.64	-1.01991
P001999	I19	Prestw-1253	Prestwick	Butylscopolammonium (n-) bromide	149-64-4		-1.42	-1.24115
P001999	J19	Prestw-1379	Prestwick	Clinafloxacin	105956-97-6	Topoisomerase inhibitors/ quinolones/ (inhibits DNA replication	0.3	-2.12611
P001999	K19	Prestw-699	Prestwick	Hexestrol	84-16-2	Nuclear receptor ligand	2.02	-1.41814
P001999	L19	Prestw-859	Prestwick	Fluvastatin sodium salt	93957-55-2	HMG CoA reductase inhibitor	-2.77	2.40929
P001999	M19	Prestw-709	Prestwick	Trioxsalen	3902-71-4		0.85	-1.48451
P001999	N19	Prestw-869	Prestwick	Phthalylsulfathiazole	85-73-4	Inhibitor of folic acid synthesis	0.68	-0.511062
P001999	O19	Prestw-719	Prestwick	Cephalothin sodium salt	58-71-9	Bacterial transpeptidase inhibitor	0.24	-1.68363
P001999	P19	Prestw-1495	Prestwick	Rabeprazole Sodium salt	117976-89-3	proton pump inhibitors	0	-1.37389
P001999	A20	Prestw-729	Prestwick	Sulfanilamide	63-74-1	Inhibitor of folic acid biosynthesis	0.15	-0.798673
P001999	B20	Prestw-1167	Prestwick	Diacerein	13739-02-1	interleukin-1 inhibitor	-0.36	-0.665929
P001999	C20	Prestw-739	Prestwick	Levonordefrin	829-74-3	Adrenergic receptor agonist	0.13	-0.577434
P001999	D20	Prestw-899	Prestwick	Adrenosterone	382-45-6	Androgenic steroid	0.3	-1.1969
P001999	E20	Prestw-749	Prestwick	Isoetharine mesylate salt	7279-75-6	Beta adrenergic agonist	-1.81	-1.04204
P001999	F20	Prestw-909	Prestwick	Nabumetone	42924-53-8	Cyclooxygenase Inhibitor	-0.39	-1.70575
P001999	G20	Prestw-759	Prestwick	Methacholine chloride	62-51-1	Cholinergic agonist	0.41	-0.511062
P001999	H20	Prestw-919	Prestwick	Bacitracin	1405-87-4	Peptidoglycan synthesis Inhibitor	0.62	-0.975664
P001999	I20	Prestw-769	Prestwick	Sulfameter	651-06-9	Inhibitor of folic acid synthesis	0.31	-1.6615
P001999	J20	Prestw-929	Prestwick	Ketorolac tromethamine	74103-07-4	Cyclooxygenase Inhibitor	0.11	-0.975664
P001999	K20	Prestw-779	Prestwick	Zomepirac sodium salt	64092-48-4	Cyclooxygenase inhibitor	2.09	-1.99336
P001999	L20	Prestw-939	Prestwick	Iodipamide	606-17-7		-0.09	-1.24115
P001999	M20	Prestw-789	Prestwick	Drofenine hydrochloride	548-66-3		0.84	-1.90487
P001999	N20	Prestw-949	Prestwick	(+,-)-Octopamine hydrochloride	770-05-8	Adrenergic receptor agonist	0.52	-1.6615
P001999	O20	Prestw-799	Prestwick	Pridinol methanesulfonate salt	6856-31-1	Anticholinergic	-0.19	-0.665929
P001999	P20	Prestw-959	Prestwick	Proparacaine hydrochloride	5875-06-9	Neuronal conductance inhibitor	1.45	-2.32522
P001999	A21	Prestw-1601	Prestwick	Pinaverium bromide	53251-94-8	Calcium channel blocker and helps to restore the normal contraction process of the bowel	1.2	-1.30752
P001999	B21	Prestw-810	Prestwick	Sulconazole nitrate	61318-91-0	Ergosterol synthesis inhibition	-17.96	9.13496
P001999	C21	Prestw-660	Prestwick	Avermectin B1a	71751-41-2	Ligand GABA receptors	-16.02	7.01106
P001999	D21	Prestw-820	Prestwick	Aminophylline	317-34-0	Mastocytes degranulation inhibitor	1.19	-1.90487
P001999	E21	Prestw-1173	Prestwick	Irsogladine maleate	84504-69-8	selective PDE4 inhibitor which also enhances gap junction intercellular communication	0.33	-1.59513
P001999	F21	Prestw-830	Prestwick	Ethaverine hydrochloride	985-13-7		-6.57	1.19248
P001999	G21	Prestw-1363	Prestwick	Warfarin	81-81-2	vitamin K epoxide reductase inhibition	-0.55	-0.865044
P001999	H21	Prestw-840	Prestwick	Ethopropazine hydrochloride	1094-08-2	Anticholinergic	0.74	-1.06416
P001999	I21	Prestw-1494	Prestwick	Irinotecan Hydrochloride	100286-90-6	inhibitor of topoisomerase I	-0.15	-1.01991
P001999	J21	Prestw-850	Prestwick	Equilin	474-86-2		-0.26	-0.55531
P001999	K21	Prestw-700	Prestwick	Cefmetazole sodium salt	56796-39-5	Bacterial transpeptidase inhibitor	0.08	-0.55531
P001999	L21	Prestw-860	Prestwick	Methylhydantoin-5-(L)	40856-73-3		0.27	-0.732301
P001999	M21	Prestw-1136	Prestwick	Doxofylline	69975-86-6	phosphodiesterase inhibitor	0.44	-0.643805
P001999	N21	Prestw-870	Prestwick	Luteolin	491-70-3		2.97	-1.46239
P001999	O21	Prestw-720	Prestwick	Cefuroxime sodium salt	56238-63-2	Bacterial transpeptidase inhibitor	0.3	-0.997788
P001999	P21	Prestw-880	Prestwick	Carbachol	51-83-2	Cholinesterase inhibitor ?	1.43	-1.72788
P001999	A22	Prestw-730	Prestwick	Balsalazide Sodium	80573-04-2		0.46	-0.422566
P001999	B22	Prestw-1137	Prestwick	Esmolol hydrochloride	81161-17-3	cardioselective beta1 receptor blocker	0.7	-1.59513
P001999	C22	Prestw-740	Prestwick	Ebselen	60940-34-3	Cyclooxygenase inhibitor	-18.13	-2.54646
P001999	D22	Prestw-900	Prestwick	Methylatropine nitrate	52-88-0	Cholinergic receptor antagonist	0.7	-0.577434
P001999	E22	Prestw-750	Prestwick	Mevalonic-D, L acid lactone	674-26-0	HMG CoA substrate	-0.49	-0.289823
P001999	F22	Prestw-910	Prestwick	Nisoxetine hydrochloride	57754-86-6	Noradrenaline reuptake inhibitor	-0.7	-1.06416
P001999	G22	Prestw-760	Prestwick	Pipenzolate bromide	125-51-9	Nicotinic receptor antagonist	0.41	-1.08628
P001999	H22	Prestw-920	Prestwick	L(-)-vesamicol hydrochloride	112709-59-8	Inhibitor of vesicular acetylcholine storage	-1	-0.931416
P001999	I22	Prestw-770	Prestwick	Isopropamide iodide	71-81-8	Anticholinergic	0.3	-1.10841
P001999	J22	Prestw-930	Prestwick	Protriptyline hydrochloride	1225-55-4	Adrenergic reuptake inhibitor	-2.25	0.506637
P001999	K22	Prestw-780	Prestwick	Cinoxacin	28657-80-9	Topoisomerase II inhibitor	-0.13	-0.533186
P001999	L22	Prestw-1213	Prestwick	Allopurinol	315-30-0	Xanthine oxidase inhibitor	-0.24	-1.17478
P001999	M22	Prestw-790	Prestwick	Cycloheximide	66-81-9		-1.92	-1.59513
P001999	N22	Prestw-1279	Prestwick	Stavudine	3056-17-5	nucleoside analog reverse transcriptase inhibitor	1.25	-0.820796
P001999	O22	Prestw-800	Prestwick	Amrinone	60719-84-8	Phosphodiesterase inhibitor III	0.76	0.174779
P001999	P22	Prestw-960	Prestwick	Aminocaproic acid	60-32-2	Plasmin inhibitor	0.85	-2.59071
P002000	A03	Prestw-961	Prestwick	Denatonium benzoate	3734-33-6		0.4	-0.887168
P002000	B03	Prestw-1283	Prestwick	Buspirone hydrochloride	33386-08-2	serotonin receptor agonist	2.33	-0.84292
P002000	C03	Prestw-971	Prestwick	Remoxipride Hydrochloride	73220-03-8	Dopaminergic antagonist	0.57	-0.975664
P002000	D03	Prestw-1206	Prestwick	Acetylcysteine	616-91-1		1.69	-1.41814
P002000	E03	Prestw-981	Prestwick	Nitrocaramiphen hydrochloride		Muscarinic antagonist	1.49	-0.621681
P002000	F03	Prestw-1249	Prestwick	Famciclovir	104227-87-4	viral DNA synthesis and replication inhibitor	0.78	-0.267699
P002000	G03	Prestw-991	Prestwick	Gliquidone	33342-05-1		1.1	-0.15708
P002000	H03	Prestw-1203	Prestwick	5-fluorouracil	51-21-8	Thymidylate Synthase inibitor	0.61	-1.86062
P002000	I03	Prestw-1001	Prestwick	Alfadolone acetate	23930-37-2	nociception blocker	0.7	-1.72788
P002000	J03	Prestw-1383	Prestwick	Clofibrate	637-07-0		1.01	-0.710177
P002000	K03	Prestw-1011	Prestwick	Flucloxacillin sodium	1847-24-1	Peptidoglycan synthesis inhibitor	0.32	-0.754425
P002000	L03	Prestw-1196	Prestwick	Topotecan	123948-87-8	DNA topoisomerase type 1 inhibitor	-2.23	1.10398
P002000	M03	Prestw-1021	Prestwick	Isradipine	75695-93-1	Calcium channel inhibitor	0.66	-0.95354
P002000	N03	Prestw-1265	Prestwick	Gatifloxacin	112811-59-3		0.16	-0.909292
P002000	O03	Prestw-1031	Prestwick	Halofantrine hydrochloride	36167-63-2		-8.31	12.9181
P002000	P03	Prestw-1290	Prestwick	Imatinib	152459-95-5	specific kinases inhibitor	-0.08	-1.24115
P002000	A04	Prestw-1041	Prestwick	Etomidate	33125-97-2	Gabaergic receptor agonist	0.44	-1.37389
P002000	C04	Prestw-1051	Prestwick	Moricizine hydrochloride	31883-05-3	Sodium channel inhibitor	-0.02	-0.599558
P002000	E04	Prestw-1061	Prestwick	Phensuximide	86-34-0		0.21	-1.44027
P002000	G04	Prestw-1071	Prestwick	Imidurea	39236-46-9		1.7	-1.48451
P002000	I04	Prestw-1081	Prestwick	(S)-propranolol hydrochloride	4199-10-4	Beta-adrenergic blocking agent	-0.8	0.0862832
P002000	K04	Prestw-1091	Prestwick	Spaglumic acid	4910-46-7	Glutamate receptor agonist	0.21	-1.30752
P002000	M04	Prestw-1101	Prestwick	Perindopril	82834-16-0		1.12	-1.88274
P002000	O04	Prestw-1111	Prestwick	Mecamylamine hydrochloride	826-39-1	Cholinergic receptor antagonist	0.89	-1.8385
P002000	A05	Prestw-1259	Prestwick	Canrenone	976-71-6	aldosterone antagonist	-0.7	-2.2146
P002000	B05	Prestw-1222	Prestwick	Anastrozole	120511-73-1	aromatase inhibition	0.79	-1.24115
P002000	C05	Prestw-972	Prestwick	THIP Hydrochloride	85118-33-8	GABAergic Agonist	1.54	-0.997788
P002000	D05	Prestw-1435	Prestwick	Melengestrol acetate	2919-66-6		1.25	-1.26327
P002000	E05	Prestw-982	Prestwick	Nandrolone	434-22-0		-0.31	-1.35177
P002000	F05	Prestw-1398	Prestwick	Dopamine hydrochloride	62-31-7	beta 1 receptors stimulator	-1.4	-1.21903
P002000	G05	Prestw-992	Prestwick	Pizotifen malate	5189-11-7		-0.2	-1.52876
P002000	H05	Prestw-1487	Prestwick	Mesna	19767-45-4	antioxidant	-4.25	-1.44027
P002000	I05	Prestw-1002	Prestwick	Alfaxalone	23930-19-0	nociception blocker	0	-1.37389
P002000	J05	Prestw-1481	Prestwick	Cyclophosphamide	50-18-0	Phosphoramide mustard (metabolite) forms DNA crosslinks between and within DNA strands at guanine N-7 positions	0.69	-1.48451
P002000	K05	Prestw-1012	Prestwick	Trapidil	15421-84-8	PDGF antagonist	0.76	-1.08628
P002000	L05	Prestw-1232	Prestwick	Atorvastatin	134523-00-5	HMG-CoA reductase inhibition	-1.81	0.0641593
P002000	M05	Prestw-1022	Prestwick	Tiletamine hydrochloride	14176-50-2	NMDA receptor antagonist	1.07	-1.32965
P002000	N05	Prestw-1244	Prestwick	Bosentan	147536-97-8		1.51	-1.48451
P002000	O05	Prestw-1032	Prestwick	Articaine hydrochloride	23964-57-0	Na+ channel inhibitor	0.22	-0.688053
P002000	P05	Prestw-1446	Prestwick	Moxifloxacin	151096-09-2	bacterial topoisomerase II (DNA gyrase) and topoisomerase IV inhibitor	0.11	-1.48451
P002000	A06	Prestw-1042	Prestwick	Tridihexethyl chloride	4310-35-4		-1.09	-1.08628
P002000	C06	Prestw-1052	Prestwick	Iopanoic acid	96-83-3		0.37	-0.84292
P002000	E06	Prestw-1062	Prestwick	Ioxaglic acid	59017-64-0		0.25	-0.798673
P002000	G06	Prestw-1072	Prestwick	Lansoprazole	103577-45-3	H+ pump inhibitor	2.1	-1.63938
P002000	I06	Prestw-1082	Prestwick	(-)-Eseroline fumarate salt	104015-29-4	Opiate agonist activity	1.12	-1.63938
P002000	K06	Prestw-1092	Prestwick	Ranolazine	95635-55-5	alters the intracellular sodium level	-0.16	-1.37389
P002000	M06	Prestw-1102	Prestwick	Fexofenadine HCl	153439-40-8	histamine H1-receptor antagonist	-0.24	-1.32965
P002000	O06	Prestw-1112	Prestwick	Procarbazine hydrochloride	366-70-1	DNA replication inhibitor	-0.05	-1.10841
P002000	A07	Prestw-963	Prestwick	Enilconazole	35554-44-0	Ergosterol synthesis inhibitor	0.18	-1.17478
P002000	B07	Prestw-1399	Prestwick	Doxycycline hydrochloride	10592-13-9		-1.16	-0.0685841
P002000	C07	Prestw-973	Prestwick	Pirlindole mesylate	60762-57-4	Monoamine oxidase inhibitor	-1.93	0.0420354
P002000	D07	Prestw-1246	Prestwick	Bromhexine hydrochloride	611-75-6		-0.85	-1.15265
P002000	E07	Prestw-983	Prestwick	Dimaprit dihydrochloride	23256-33-9	Histamine H2 receptor agonist	-0.16	-1.44027
P002000	F07	Prestw-1263	Prestwick	Cefdinir	91832-40-5		-0.93	-0.134956
P002000	G07	Prestw-993	Prestwick	Ribavirin	36791-04-5	RNA/DNA synthesis inhibitor	0.91	-0.665929
P002000	H07	Prestw-1444	Prestwick	Mitotane	53-19-0	acts on adrenal cortex to suppress activity and adrenal steroid production	-18.2	7.07743
P002000	I07	Prestw-1003	Prestwick	Azapropazone	13539-59-8	Cyclooxygenase inhibitor	1.73	-0.356195
P002000	J07	Prestw-1229	Prestwick	Aripiprazole	129722-12-9		-18.3	-0.378319
P002000	K07	Prestw-1013	Prestwick	Deptropine citrate	2169-75-7		-1.87	-0.223451
P002000	L07	Prestw-1234	Prestwick	Azithromycin	83905-01-5	RNA translation inhibition	-1.32	-0.356195
P002000	M07	Prestw-1023	Prestwick	Isometheptene mucate	7492-31-1	Adrenergic receptor agonist	-0.17	-1.46239
P002000	N07	Prestw-1266	Prestwick	Gemcitabine	95058-81-4		-1.86	-0.466814
P002000	O07	Prestw-1033	Prestwick	Nomegestrol acetate	58652-20-3		-0.08	-1.90487
P002000	P07	Prestw-1421	Prestwick	Formoterol fumarate	43229-80-7	ß2-agonist	1.62	-0.798673
P002000	A08	Prestw-1043	Prestwick	Penbutolol sulfate	38363-32-5	Adrenergic receptor antagonist	-1.79	0.794248
P002000	C08	Prestw-1053	Prestwick	Pivmecillinam hydrochloride	32887-03-9	Peptidoglycan synthesis inhibitor	-1.6	-1.68363
P002000	E08	Prestw-1063	Prestwick	Naftifine hydrochloride	65473-14-5	sterol biosynthesis synthesis	-0.28	-0.710177
P002000	G08	Prestw-1073	Prestwick	Bethanechol chloride	590-63-6	Cholinergic receptor agonist	1.16	-1.37389
P002000	I08	Prestw-1294	Prestwick	Isosorbide mononitrate	16051-77-7		-1.05	-0.84292
P002000	K08	Prestw-1443	Prestwick	Misoprostol	59122-46-2	prostaglandin E1 analog that inhibits gastric acid secretion	-0.27	-2.2146
P002000	M08	Prestw-1202	Prestwick	4-aminosalicylic acid	65-49-6	NF-kB inhibitor	0.48	-0.179204
P002000	O08	Prestw-1113	Prestwick	Viomycin sulfate	37883-00-4	Protein synthesis inhibitor	0.49	-0.378319
P002000	A09	Prestw-964	Prestwick	Methacycline hydrochloride	3963-95-9	Protein synthesis inhibitor	-0.04	-0.245575
P002000	B09	Prestw-1345	Prestwick	Sulbactam	68373-14-8	beta-lactamase inhibitor	-1.07	-1.63938
P002000	C09	Prestw-974	Prestwick	Pronethalol hydrochloride	51-02-5	Adrenergic receptor antagonist	-0.89	-0.688053
P002000	D09	Prestw-1223	Prestwick	Anethole-trithione	532-11-6		0.4	-1.94912
P002000	E09	Prestw-1459	Prestwick	Oxfendazol	53716-50-0		-1.21	-1.24115
P002000	F09	Prestw-1261	Prestwick	Carprofen	53716-49-7	COX-2 production inhibition	-0.81	-0.44469
P002000	G09	Prestw-994	Prestwick	Cyclopenthiazide	742-20-1	Sodium Chloride Symporter Inhibitor	-1.48	-0.732301
P002000	H09	Prestw-1497	Prestwick	Ambrisentan	177036-94-1	endothelin receptor antagonist	-0.34	-0.44469
P002000	I09	Prestw-1004	Prestwick	Meptazinol hydrochloride	59263-76-2	Opiate receptor agonist	-1.3	-1.2854
P002000	J09	Prestw-1405	Prestwick	Ethinylestradiol	57-63-6	estrogen receptor activator	-1.93	-1.50664
P002000	K09	Prestw-1014	Prestwick	Sertraline	79617-96-2	5-HT uptake inhibitor	-3.01	0.904867
P002000	L09	Prestw-1286	Prestwick	Ibudilast	50847-11-5		-0.3	-0.665929
P002000	M09	Prestw-1024	Prestwick	Nifurtimox	23256-30-6		3.09	-1.15265
P002000	N09	Prestw-1190	Prestwick	Olmesartan	144689-63-4	angiotensin II receptor antagonist	3.48	-0.134956
P002000	O09	Prestw-1034	Prestwick	Pancuronium bromide	15500-66-0	Cholinergic receptor antagonist	1.72	-0.422566
P002000	P09	Prestw-1338	Prestwick	Rufloxacin	101363-10-4		0.72	-0.975664
P002000	A10	Prestw-1044	Prestwick	Prednicarbate	73771-04-7	Glucocorticoid receptor agonist	2.97	-0.643805
P002000	C10	Prestw-1054	Prestwick	Levopropoxyphene napsylate	5714-90-9		1.27	0.573009
P002000	E10	Prestw-1064	Prestwick	Meprylcaine hydrochloride	956-03-6		1.29	-0.798673
P002000	G10	Prestw-1074	Prestwick	Cyproterone acetate	427-51-0	Androgen receptor antagonist	3.09	-0.599558
P002000	I10	Prestw-1516	Prestwick	Levalbuterol hydrochloride	50293-90-8	beta-2 adrenergic receptor stimulation	3.06	-1.13053
P002000	K10	Prestw-1094	Prestwick	Sulfadoxine	2447-57-6	Inhibition of dihydropteroate synthase	1.76	-0.15708
P002000	M10	Prestw-1104	Prestwick	Clonixin Lysinate	55837-30-4		3.1	-0.798673
P002000	O10	Prestw-1114	Prestwick	Saquinavir mesylate	149845-06-7	Protease inhibitor	0.29	-1.04204
P002000	A11	Prestw-1415	Prestwick	Floxuridine	50-91-9	reproduction and growth of cancer cells inhibitor	2.66	-0.55531
P002000	B11	Prestw-1414	Prestwick	Fleroxacin	79660-72-3		0.93	-0.090708
P002000	C11	Prestw-975	Prestwick	Naftopidil dihydrochloride	57149-08-3	Alpha1 agonist	-1.58	-0.466814
P002000	D11	Prestw-1476	Prestwick	Amcinonide	51022-69-6	Glucocorticoid	1.12	-0.754425
P002000	E11	Prestw-1268	Prestwick	Guaiacol	90-05-1		0.3	-0.665929
P002000	F11	Prestw-1371	Prestwick	Celecoxib	169590-42-5	selective cyclooxygenase-2 inhibitor	-1.74	-1.46239
P002000	G11	Prestw-995	Prestwick	Fluvoxamine maleate	61718-82-9	serotonin reuptake inhibitor	0.45	0.440265
P002000	H11	Prestw-1479	Prestwick	Triclosan	3380-34-5	binds to bacterial enoyl-acyl carrier protein reductase enzyme	-18.27	15.3518
P002000	I11	Prestw-1005	Prestwick	Apramycin	37321-09-8		1.11	-0.533186
P002000	J11	Prestw-1419	Prestwick	Fluocinolone acetonide	67-73-2		6.5	0.285398
P002000	K11	Prestw-1015	Prestwick	Ethamsylate	2624-44-4	prostaglandin synthesis inhibitor	2.18	-0.267699
P002000	L11	Prestw-1433	Prestwick	Losartan	114798-26-4	antagonist of angiotensin type 1	1.56	-0.334071
P002000	M11	Prestw-1025	Prestwick	Letrozole	112809-51-5	Aromatase inhibitor	5.64	0.196903
P002000	N11	Prestw-1480	Prestwick	Racepinephrine HCl	329-63-5	non-selective agonist of all adrenergic receptors	3.1	0.307522
P002000	O11	Prestw-1035	Prestwick	Molindone hydrochloride	15622-65-8	Dopamine receptor antagonist	1.62	-0.0685841
P002000	P11	Prestw-1319	Prestwick	Pravastatin	81093-37-0		0.46	-0.44469
P002000	A12	Prestw-1045	Prestwick	Sertaconazole nitrate	99592-39-9	ergosterol synthesis inhibitor	-18.31	2.03319
P002000	C12	Prestw-1055	Prestwick	Piperidolate hydrochloride	129-77-1	Cholinergic receptor antagonist	0.28	0.816372
P002000	E12	Prestw-1065	Prestwick	Milrinone	78415-72-2	Phosphodiesterase inhibitor	0.53	-0.688053
P002000	G12	Prestw-1075	Prestwick	(R)-Propranolol hydrochloride	13071-11-9	Adrenergic receptor antagonist	-1.52	0.683628
P002000	I12	Prestw-1493	Prestwick	Topiramate	97240-79-4	enhances GABA-activated chloride channels, inhibits excitatory neurotransmission, through actions on kainate and AMPA receptors	-0.01	0.196903
P002000	K12	Prestw-1095	Prestwick	Cyclopentolate hydrochloride	5870-29-1	Cholinergic receptor antagonist	-0.34	-0.577434
P002000	M12	Prestw-1105	Prestwick	Verteporfin	129497-78-5		-0.48	-0.267699
P002000	O12	Prestw-1115	Prestwick	Ronidazole	7681-76-7		-0.94	-0.179204
P002000	A13	Prestw-966	Prestwick	Sotalol hydrochloride	959-24-0	Adrenergic receptor antagonist	-1.44461	-0.325581
P002000	B13	Prestw-1315	Prestwick	Potassium clavulanate	58001-44-8	beta-lactamase inhibition	-1.5637	-0.325581
P002000	C13	Prestw-976	Prestwick	Tracazolate hydrochloride	41094-88-6	GABA receptor modulator	-2.52489	-0.976744
P002000	D13	Prestw-1256	Prestwick	Caffeine	58-08-2	adenosine receptors antagonist	-1.18943	-0.27907
P002000	E13	Prestw-986	Prestwick	Proscillaridin A	466-06-8		-25.2873	7.56589
P002000	F13	Prestw-1258	Prestwick	Candesartan	139481-59-7	angiotensin II receptor antagonist	-1.51266	-0.55814
P002000	G13	Prestw-1321	Prestwick	Prothionamide	14222-60-7		0.12051	-0.852713
P002000	H13	Prestw-1401	Prestwick	Enoxacin	84294-96-2		0.282127	0
P002000	I13	Prestw-1006	Prestwick	Epitiostanol	2363-58-8		1.78771	-0.899225
P002000	J13	Prestw-1343	Prestwick	Sparfloxacin	110871-86-8	bacterial DNA gyrase inhibitor	-0.63653	-0.356589
P002000	K13	Prestw-1016	Prestwick	Moxonidine	75438-57-2	Imidazoline receptor agonist	-0.50894	-0.356589
P002000	L13	Prestw-1236	Prestwick	Benztropine mesylate	132-17-2		-2.38879	-0.48062
P002000	M13	Prestw-1026	Prestwick	Arbutin	497-76-7	Tyrosinase inhibitor	-1.8359	-0.806202
P002000	N13	Prestw-1189	Prestwick	Montelukast	158966-92-8	leukotriene receptor antagonist	0.639383	-0.837209
P002000	O13	Prestw-1036	Prestwick	Alcuronium chloride	15180-03-7	Cholinergic receptor antagonist	-0.4494	-0.790698
P002000	P13	Prestw-1337	Prestwick	Rosiglitazone Hydrochloride	122320-73-4	PPARs activation	2.24704	-1.39535
P002000	A14	Prestw-1046	Prestwick	Repaglinide	135062-02-1	ATP-dependent potassium channel inhibitor	-0.78964	-0.48062
P002000	C14	Prestw-1056	Prestwick	Trifluridine	70-00-8	DNA replication inhibitor	0.265114	-1.06977
P002000	E14	Prestw-1066	Prestwick	Methantheline bromide	53-46-3		-1.64876	-0.186047
P002000	G14	Prestw-1076	Prestwick	Ciprofibrate	52214-84-3	Cholesterol synthesis inhibitor	-0.36434	-1.10078
P002000	I14	Prestw-1086	Prestwick	D-cycloserine	68-41-7	Peptidoglycan synthesis inhibitor	-2.10809	-0.589147
P002000	K14	Prestw-1096	Prestwick	Estriol	50-27-1	Estrogen receptor agonist	-1.18093	-0.852713
P002000	M14	Prestw-1106	Prestwick	Meropenem	96036-03-2	Peptidoglycan synthesis inhibitor	-2.09108	-0.20155
P002000	O14	Prestw-1116	Prestwick	Dorzolamide hydrochloride	130693-82-2	Carbonic anhydrase inhibitor	0.341669	-0.976744
P002000	A15	Prestw-1267	Prestwick	Gestrinone	16320-04-0		0.579841	-0.55814
P002000	B15	Prestw-1482	Prestwick	Valproic acid	99-66-1	GABA transaminase inhibition	0.818012	-0.372093
P002000	C15	Prestw-977	Prestwick	Zardaverine	101975-10-4	Phosphodiesterase III inhibitor	1.20079	-1.47287
P002000	D15	Prestw-1262	Prestwick	Carvedilol	72956-09-3	beta blocker	-1.11288	-1.00775
P002000	E15	Prestw-1316	Prestwick	Pramipexole	104632-26-0	Dopamine recptors agonist	-2.04855	-0.418605
P002000	F15	Prestw-1483	Prestwick	Fludarabine	21679-14-1	inhibits DNA synthesis by interfering with ribonucleotide reductase and DNA polymerase	-3.05227	-0.434109
P002000	G15	Prestw-997	Prestwick	Fluticasone propionate	80474-14-2	Glucocorticoid receptor agonist	0.673408	-0.790698
P002000	H15	Prestw-1307	Prestwick	Olopatadine hydrochloride	140462-76-6	histamine H1 antagonist	-1.45312	-0.403101
P002000	I15	Prestw-1007	Prestwick	Fursultiamine Hydrochloride	2105-43-3	Vitamin	-2.65248	-0.682171
P002000	J15	Prestw-1390	Prestwick	Desloratadine	100643-71-8		-1.79337	-0.248062
P002000	K15	Prestw-1017	Prestwick	Etilefrine hydrochloride	534-87-2	Sympathomimetic	-1.6998	-0.170543
P002000	L15	Prestw-1359	Prestwick	Vecuronium bromide	50700-72-6		-0.69608	-0.744186
P002000	M15	Prestw-1027	Prestwick	Tocainide hydrochloride	71395-14-7	Na+ channel inhibitor	-2.2527	-0.55814
P002000	N15	Prestw-1180	Prestwick	Docetaxel	114977-28-5	binds to microtubules and blocks mitosis	-0.64504	-0.48062
P002000	O15	Prestw-1037	Prestwick	Zalcitabine		Reverse transcriptase inhibitor	-5.68917	-0.418605
P002000	P15	Prestw-1334	Prestwick	Rivastigmine	123441-03-2	butyryl- and acetylcholinesterase inhibitor	-1.87843	-1.05426
P002000	A16	Prestw-1047	Prestwick	Piretanide	55837-27-9	Na+/Cl- tranporter inhibitor	-3.16285	-0.96124
P002000	C16	Prestw-1057	Prestwick	Oxprenolol hydrochloride	6452-73-9	Adrenergic receptor antagonist	-1.6998	-0.263566
P002000	E16	Prestw-1067	Prestwick	Ticarcillin sodium	74682-62-5	Peptidoglycan synthesis inhibitor	-0.05812	-0.542636
P002000	G16	Prestw-1420	Prestwick	Formestane	566-48-3	aromatase inhibitors	0.99664	-0.96124
P002000	I16	Prestw-1087	Prestwick	2-Chloropyrazine	14508-49-7	potential cardiotonic	-1.27449	-0.666667
P002000	K16	Prestw-1097	Prestwick	(-)-Isoproterenol hydrochloride	5984-95-2	Adrenergic Agonist	-0.75562	-0.573643
P002000	M16	Prestw-1107	Prestwick	Ramipril	87333-19-5	Angiotensin-converting enzyme inhibitor	-0.04961	-0.635659
P002000	O16	Prestw-1117	Prestwick	Azaperone	1649-18-9	Dopaminergic receptor antagonist	-1.4191	-0.387597
P002000	A17	Prestw-968	Prestwick	Decamethonium bromide	541-22-0	Cholinergique receptor agonist	-0.95977	-0.511628
P002000	B17	Prestw-1280	Prestwick	Mepivacaine hydrochloride	1722-62-9		-0.43239	-1.11628
P002000	C17	Prestw-978	Prestwick	Memantine Hydrochloride	41100-52-1	Dopaminergic agonist	-4.4898	-0.682171
P002000	D17	Prestw-1282	Prestwick	Methenamine	100-97-0		-0.5855	-0.992248
P002000	E17	Prestw-1452	Prestwick	Norgestimate	35189-28-7		-17.5977	2.83721
P002000	F17	Prestw-1484	Prestwick	Cladribine	4291-63-8	inhibits the enzyme adenosine deaminase	-1.44461	2.72868
P002000	G17	Prestw-998	Prestwick	Zuclopenthixol hydrochloride	633-59-0		-7.87524	-0.728682
P002000	H17	Prestw-1187	Prestwick	Granisetron	109889-09-0	serotonin 5-HT3 receptor antagonist	-2.09959	-0.356589
P002000	I17	Prestw-1008	Prestwick	Gabexate mesilate	56974-61-9	Serine protease inhibitor	-1.57221	-0.945736
P002000	J17	Prestw-1378	Prestwick	Clarithromycin	81103-11-9	translation of peptides inhibitor	0.197065	-0.418605
P002000	K17	Prestw-1018	Prestwick	Alprostadil	745-65-3	Prostaglandin receptor agonist	-0.28778	-2.27907
P002000	L17	Prestw-1350	Prestwick	Telmisartan	144701-48-4	angiotensin II receptor antagonist	0.026943	-1.37984
P002000	M17	Prestw-1028	Prestwick	Benzathine benzylpenicillin	5928-84-7	Peptidoglycan synthesis inhibitor	-2.44834	-1.10078
P002000	N17	Prestw-1376	Prestwick	Cilnidipine	132203-70-4	dihydropyridine calcium channel blocker	-14.8843	1.90698
P002000	O17	Prestw-1038	Prestwick	Methyldopate hydrochloride	2508-79-4	Adrenergic receptor agonist	-0.53446	-1.45736
P002000	P17	Prestw-1342	Prestwick	Sildenafil	139755-83-2	cGMP specific phosphodiesterase type 5 (PDE5) inhibitor	-0.06662	-1.25581
P002000	A18	Prestw-1048	Prestwick	Piperacetazine	3819-00-9		-6.63334	0.0465116
P002000	C18	Prestw-1058	Prestwick	Ondansetron Hydrochloride	103639-04-9	Serotonergic receptor antagonist	-0.53446	-1.34884
P002000	E18	Prestw-1068	Prestwick	Thiethylperazine malate	52239-63-1	Adrenergic antagonist	-20.4303	18.8682
P002000	G18	Prestw-1078	Prestwick	Benzylpenicillin sodium	69-57-8	Peptidoglycan synthesis inhibitor	-2.26971	-0.914729
P002000	I18	Prestw-1088	Prestwick	(+,-)-Synephrine	94-07-5	Adrenergic receptor agonist	-1.53818	-0.806202
P002000	K18	Prestw-1339	Prestwick	Sarafloxacin	98105-99-8		-0.77263	-1.50388
P002000	M18	Prestw-1108	Prestwick	Mephenytoin	50-12-4		-2.49937	-0.883721
P002000	O18	Prestw-1118	Prestwick	Cefepime hydrochloride	123171-59-5	Peptidoglycan synthesis inhibitor	-1.18093	-0.821705
P002000	A19	Prestw-1514	Prestwick	Darifenacin hydrobromide	133099-07-7	Blocking the M3 muscarinic acetylcholine receptor	-3.12883	0.341085
P002000	B19	Prestw-1478	Prestwick	Rifaximin	80621-81-4		-0.33031	-0.883721
P002000	C19	Prestw-979	Prestwick	Ozagrel hydrochloride	78712-43-3	Thromboxane synthase inhibitor	-2.21867	-0.356589
P002000	D19	Prestw-1308	Prestwick	Phentermine hydrochloride	1197-21-3	simulator of secretion of norepinephrine	-1.36806	-0.651163
P002000	E19	Prestw-1374	Prestwick	Chlormadinone acetate	302-22-7		1.79621	-0.945736
P002000	F19	Prestw-1356	Prestwick	Vardenafil	224785-90-4	PDE5 inhibitor	1.78771	-0.589147
P002000	G19	Prestw-999	Prestwick	Proguanil hydrochloride	637-32-1	dihydrofolate réductase inhibitor	-2.47385	0.0465116
P002000	H19	Prestw-1224	Prestwick	Anthralin	1143-38-0		0.494779	-0.697674
P002000	I19	Prestw-1009	Prestwick	Pivampicillin	33817-20-8		0.350175	-0.713178
P002000	J19	Prestw-1199	Prestwick	Tripelennamine hydrochloride	154-69-8	histamine H1 antagonist	-0.92574	-0.604651
P002000	K19	Prestw-1019	Prestwick	Tribenoside	10310-32-4	Vitamin	-3.74977	-0.465116
P002000	L19	Prestw-1490	Prestwick	Nalmefene hydrochloride	58895-64-0	opioid receptor antagonist	-1.1469	-0.310078
P002000	M19	Prestw-1029	Prestwick	Risperidone	106266-06-2	5-HT2 antagonist	-0.95126	0.139535
P002000	N19	Prestw-1291	Prestwick	Imiquimod	99011-02-6	Toll-Like Recptor 7 (TLR7) ligating	0.928591	-0.713178
P002000	O19	Prestw-1039	Prestwick	Levocabastine hydrochloride	79547-78-7	Histaminic receptor antagonist	-0.82367	-0.294574
P002000	P19	Prestw-1207	Prestwick	Acetylsalicylic acid	50-78-2		0.452249	0.108527
P002000	A20	Prestw-1049	Prestwick	Oxyphenbutazone	129-20-4	Cyclooxygenase inhibitor	-29.3787	25.7209
P002000	C20	Prestw-1059	Prestwick	Propoxycaine hydrochloride	550-83-4		-1.96349	-0.697674
P002000	E20	Prestw-1069	Prestwick	Mesalamine	89-57-6	Cyclooxygenase Inhibitor	-0.3133	-0.356589
P002000	G20	Prestw-1079	Prestwick	Chlorambucil	305-03-3	DNA replication inhibitor	-0.27077	-0.139535
P002000	I20	Prestw-1089	Prestwick	(S)-(-)-Cycloserine	339-72-0		-0.40687	-0.992248
P002000	K20	Prestw-1099	Prestwick	Nialamide	51-12-7	Monoamine oxidase inhibitor	0.486273	-0.728682
P002000	M20	Prestw-1109	Prestwick	Rifabutin	72559-06-9	RNA-polymerase inhibitor	-0.10065	-0.55814
P002000	O20	Prestw-1119	Prestwick	Clocortolone pivalate	34097-16-0	Glucocorticoid receptor agonist	-0.32181	-0.604651
P002000	A21	Prestw-1602	Prestwick	Indatraline hydrochloride	86939-10-8	A non-selective monoamine transporter inhibitor that has been shown to block the reuptake of dopamine, norepinephrine, and serotonin	-5.94435	1.87597
P002000	B21	Prestw-1473	Prestwick	Estradiol Valerate	979-32-8		-4.09002	-0.310078
P002000	C21	Prestw-980	Prestwick	Piribedil hydrochloride	78213-63-5	Dopaminergic agonist	-2.42282	-0.527132
P002000	D21	Prestw-1394	Prestwick	Diclazuril	101831-37-2		1.87277	-0.75969
P002000	E21	Prestw-1310	Prestwick	Phenylbutazone	50-33-9		0.477767	-1.36434
P002000	F21	Prestw-1417	Prestwick	Fluconazole	86386-73-4	fungal cytochrome P450 enzyme 14a-demethylase inhibitor	0.971122	-0.620155
P002000	G21	Prestw-1000	Prestwick	Lymecycline	992-21-2	Protein synthesis inhibitor	-1.67428	-0.341085
P002000	H21	Prestw-1492	Prestwick	Lamotrigine	84057-84-1	inhibits voltage-sensitive sodium channels	0.256608	0.0155039
P002000	I21	Prestw-1010	Prestwick	Talampicillin hydrochloride	39878-70-1	Peptidoglycan synthesis inhibitor	-0.07513	-0.604651
P002000	J21	Prestw-1352	Prestwick	Tulobuterol	41570-61-0	beta-2-adrenergic receptor agonist	-0.3048	-0.542636
P002000	K21	Prestw-1020	Prestwick	Rimexolone	49697-38-3	Glucocorticoid receptor agonist	-0.08364	-0.806202
P002000	L21	Prestw-1241	Prestwick	Bifonazole	60628-96-8		-23.0331	8.8062
P002000	M21	Prestw-1030	Prestwick	Torsemide	56211-40-6	Na-K-Cl symporter inhibitor	-1.26599	-0.341085
P002000	N21	Prestw-1423	Prestwick	Fosinopril	98048-97-6	angiotensin converting enzyme inhibitor	-0.79815	-0.27907
P002000	O21	Prestw-1040	Prestwick	Pyrvinium pamoate	3546-41-6	metabolic inhibitor	-29.4382	7.28682
P002000	P21	Prestw-1472	Prestwick	Hexachlorophene	70-30-4		-29.2171	7.31783
P002000	A22	Prestw-1050	Prestwick	Quinethazone	73-49-4	Na-Cl tranporter inhibitor	-0.3133	-0.511628
P002000	C22	Prestw-1060	Prestwick	Oxaprozin	21256-18-8	Cyclooxygenase Inhibitor	0.043955	-0.294574
P002000	E22	Prestw-1362	Prestwick	Vorinostat	149647-78-9	histone deacetylase (HDAC) inhibitor	-1.10437	1.13178
P002000	G22	Prestw-1080	Prestwick	Methiazole	108579-67-5		-1.32553	-0.775194
P002000	I22	Prestw-1090	Prestwick	Homosalate	118-56-9	Photosensitizer	-1.25748	-0.930233
P002000	K22	Prestw-1195	Prestwick	Toltrazuril	69004-03-1		0.086486	-1.13178
P002000	M22	Prestw-1110	Prestwick	Parbendazole	14255-87-9		-0.45791	-0.0930233
P002000	O22	Prestw-1120	Prestwick	Nadifloxacin	124858-35-1	Peptidoglycan synthesis inhibitor	-0.22824	-0.914729
