# Supplementary material for: Neuronal cell-based high-throughput screen for enhancers of mitochondrial function reveals luteolin as a modulator of mitochondria-endoplasmic reticulum coupling
Source: BMC Biol. 2021 Mar 24;19:57. doi: 10.1186/s12915-021-00979-5 (PMC7989211; doi:10.1186/s12915-021-00979-5)
Supplement: Supplementary file 3 — Additional file 3. ATP and cytotoxicity z-scores obtained for the 3-CRC (data related with Fig. 2c and Additional file 1: Figure S2D). [file 12915_2021_979_MOESM3_ESM.xlsx]

## Sheet: Sheet1
Well	Compound ID		Conc (µM)	Library	z-score ATP	z-score Cito
A01	CBK200647C	Metformin hydrochloride	30	Prestwick	-1.63671	-3.19322
A03	CBK200647C	Metformin hydrochloride	10	Prestwick	-0.264874	-3.7277
A05	CBK200647C	Metformin hydrochloride	3	Prestwick	11.1324	-1.67893
A07	CBK016300	Bufexamac	30	Prestwick	4.46305	-2.97244
A09	CBK016300	Bufexamac	10	Prestwick	2.61965	-2.991
A11	CBK016300	Bufexamac	3	Prestwick	3.79551	-2.15558
A13	CBK200662	Ornidazole	30	Prestwick	2.785	-1.76173
A15	CBK200662	Ornidazole	10	Prestwick	1.50504	-1.59292
A17	CBK200662	Ornidazole	3	Prestwick	4.6284	-1.95293
A19	CBK041761	Albendazole	30	Prestwick	-1.50197	-2.23474
A21	CBK041761	Albendazole	10	Prestwick	-1.00591	-2.03459
C01	CBK041761	Albendazole	3	Prestwick	0.482285	-2.94748
C03	CBK041679C	Heptaminol hydrochloride	30	Prestwick	2.2032	-3.2733
C05	CBK041679C	Heptaminol hydrochloride	10	Prestwick	4.86725	-3.1677
C07	CBK041679C	Heptaminol hydrochloride	3	Prestwick	0.329179	-3.37205
C09	CBK200702	Aceclofenac	30	Prestwick	-23.0348	15.1365
C11	CBK200702	Aceclofenac	10	Prestwick	3.50767	-3.08836
C13	CBK200702	Aceclofenac	3	Prestwick	3.23207	-2.00518
C15	CBK011613	Retinoic acid	30	Prestwick	2.53391	-3.13034
C17	CBK011613	Retinoic acid	10	Prestwick	1.69489	-2.44877
C19	CBK011613	Retinoic acid	3	Prestwick	2.07459	-2.42664
C21	CBK200667C	Phenformin hydrochloride	30	Prestwick	2.33793	-3.09263
E01	CBK200667C	Phenformin hydrochloride	10	Prestwick	3.07284	-3.32004
E03	CBK200667C	Phenformin hydrochloride	3	Prestwick	1.799	-3.89808
E05	CBK200933	Nicorandil	30	Prestwick	5.60216	-3.4258
E07	CBK200933	Nicorandil	10	Prestwick	-0.313868	-3.68432
E09	CBK200933	Nicorandil	3	Prestwick	0.11483	-3.39456
E11	CBK005910	Disopyramide	30	Prestwick	1.94598	-3.07298
E13	CBK005910	Disopyramide	10	Prestwick	2.23382	-3.05373
E15	CBK005910	Disopyramide	3	Prestwick	2.96873	-2.83743
G01	CBK041514	Fenofibrate	30	Prestwick	0.439415	-3.57405
G03	CBK041514	Fenofibrate	10	Prestwick	2.72989	-3.44906
G05	CBK041514	Fenofibrate	3	Prestwick	6.13497	-2.00074
G07	CBK200643C	Ticlopidine hydrochloride	30	Prestwick	3.45255	-2.31774
G09	CBK200643C	Ticlopidine hydrochloride	10	Prestwick	2.41142	-1.69325
G11	CBK200643C	Ticlopidine hydrochloride	3	Prestwick	1.70101	-2.10636
G13	CBK200615	Tibolone	30	Prestwick	2.42367	-2.50237
G15	CBK200615	Tibolone	10	Prestwick	1.78063	-1.86919
G17	CBK200615	Tibolone	3	Prestwick	2.98098	-0.40025
G19	CBK041548	Sulpiride	30	Prestwick	1.03347	-1.78447
G21	CBK041548	Sulpiride	10	Prestwick	0.733379	-1.79775
I01	CBK041548	Sulpiride	3	Prestwick	1.71326	-3.19602
I03	CBK200750C	Benoxinate hydrochloride	30	Prestwick	-0.197507	-2.20671
I05	CBK200750C	Benoxinate hydrochloride	10	Prestwick	5.87775	-3.1623
I07	CBK200750C	Benoxinate hydrochloride	3	Prestwick	1.80512	-2.62614
I09	CBK200631E	Pyrantel tartrate	30	Prestwick	-0.742566	-2.84284
I11	CBK200631E	Pyrantel tartrate	10	Prestwick	1.13146	-1.40827
I13	CBK200631E	Pyrantel tartrate	3	Prestwick	2.72989	-2.41548
I15	CBK041465	Acemetacin	30	Prestwick	-0.0260281	-2.138
I17	CBK041465	Acemetacin	10	Prestwick	1.6214	-1.74197
I19	CBK041465	Acemetacin	3	Prestwick	2.37468	-1.62469
I21	CBK016139	Mebendazole	30	Prestwick	0.0535872	-1.79697
K01	CBK016139	Mebendazole	10	Prestwick	-1.31825	-3.54392
K03	CBK016139	Mebendazole	3	Prestwick	0.0903327	-2.55679
K05	CBK200660	Mifepristone	30	Prestwick	9.48494	-1.05938
K07	CBK200660	Mifepristone	10	Prestwick	-23.2921	16.9642
K09	CBK200660	Mifepristone	3	Prestwick	-1.96742	-2.84737
K11	CBK041857F	Clemastine fumarate	30	Prestwick	-2.292	-1.9216
K13	CBK041857F	Clemastine fumarate	10	Prestwick	0.794622	-1.18353
K15	CBK041857F	Clemastine fumarate	3	Prestwick	0.451664	-1.45337
K17	CBK200536C	Clemizole hydrochloride	30	Prestwick	1.87861	-2.22261
K19	CBK200536C	Clemizole hydrochloride	10	Prestwick	1.95823	-2.83692
K21	CBK200536C	Clemizole hydrochloride	3	Prestwick	1.26619	-2.60524
M01	CBK200947	Didanosine	30	Prestwick	0.84974	-3.27553
M03	CBK200947	Didanosine	10	Prestwick	2.37468	-2.83545
M05	CBK200947	Didanosine	3	Prestwick	9.49718	-1.42857
M07	CBK200645	Ivermectin	30	Prestwick	-21.1241	16.0033
M09	CBK200645	Ivermectin	10	Prestwick	1.23557	-3.90838
M11	CBK200645	Ivermectin	3	Prestwick	2.16645	-2.05645
M13	CBK200584	Hyoscyamine (L)	30	Prestwick	-22.6184	17.5284
M15	CBK200584	Hyoscyamine (L)	10	Prestwick	-0.589459	-3.30916
M17	CBK200584	Hyoscyamine (L)	3	Prestwick	2.54616	-1.91287
M19	CBK200632	Testosterone propionate	30	Prestwick	2.92586	-1.52711
M21	CBK200632	Testosterone propionate	10	Prestwick	0.310806	-1.6631
O01	CBK200632	Testosterone propionate	3	Prestwick	1.56628	-3.49178
O03	CBK200690	Amphotericin B	30	Prestwick	6.12272	-2.74398
O05	CBK200690	Amphotericin B	10	Prestwick	19.0449	-3.22373
O07	CBK200690	Amphotericin B	3	Prestwick	-0.0260281	-3.3785
O09	CBK041693I	Pyridostigmine iodid	30	Prestwick	5.13059	-2.8645
O11	CBK041693I	Pyridostigmine iodid	10	Prestwick	3.47704	-3.13733
O13	CBK041693I	Pyridostigmine iodid	3	Prestwick	3.4648	-2.81285
O15	CBK200706	Benperidol	30	Prestwick	3.72201	-2.74275
O17	CBK200706	Benperidol	10	Prestwick	1.71938	-2.89665
O19	CBK200706	Benperidol	3	Prestwick	2.22157	-2.61507
O21	CBK200935	Carbarsone	30	Prestwick	1.57853	-2.85646
A02	CBK200935	Carbarsone	10	Prestwick	0.978349	-2.76305
A04	CBK200935	Carbarsone	3	Prestwick	-0.0933949	-3.09618
A06	CBK201050	Troglitazone	30	Prestwick	0.0290902	-2.56074
A08	CBK201050	Troglitazone	10	Prestwick	3.45255	-2.94143
A10	CBK201050	Troglitazone	3	Prestwick	4.75701	-2.37189
A12	CBK042123	Carisoprodol	30	Prestwick	4.91624	-1.93714
A14	CBK042123	Carisoprodol	10	Prestwick	8.1376	-2.15196
A16	CBK042123	Carisoprodol	3	Prestwick	3.4158	-1.48356
A18	CBK041885	Pyrazinamide	30	Prestwick	5.1061	-0.901009
A20	CBK041885	Pyrazinamide	10	Prestwick	0.917107	-2.49046
A22	CBK041885	Pyrazinamide	3	Prestwick	1.71938	-1.39424
C02	CBK042163G	Betahistine mesylate	30	Prestwick	2.52166	-2.80325
C04	CBK042163G	Betahistine mesylate	10	Prestwick	0.623143	-2.1437
C06	CBK042163G	Betahistine mesylate	3	Prestwick	0.917107	-3.0784
C14	CBK200600	Rebamipide	30	Prestwick	22.8052	-2.43334
C16	CBK200600	Rebamipide	10	Prestwick	2.35018	-2.65104
C18	CBK200600	Rebamipide	3	Prestwick	2.58903	-2.63965
C20	CBK041926	Oxybenzone	30	Prestwick	2.93199	-2.39042
C22	CBK041926	Oxybenzone	10	Prestwick	2.26444	-2.34998
E02	CBK041926	Oxybenzone	3	Prestwick	2.79113	-2.93428
E04	CBK200769N	Cefsulodin sodium salt	30	Prestwick	0.733379	-3.48718
E06	CBK200769N	Cefsulodin sodium salt	10	Prestwick	0.843616	-2.83786
E08	CBK200769N	Cefsulodin sodium salt	3	Prestwick	0.488409	-2.91222
E10	CBK201089G	Flunixin meglumine	30	Prestwick	1.74388	-2.87533
E12	CBK201089G	Flunixin meglumine	10	Prestwick	3.25045	-2.77708
E14	CBK201089G	Flunixin meglumine	3	Prestwick	3.51379	-2.57816
E16	CBK024161N	Carbenoxolone disodium salt	30	Prestwick	1.86637	-2.80151
E18	CBK024161N	Carbenoxolone disodium salt	10	Prestwick	3.17696	-2.58879
E20	CBK024161N	Carbenoxolone disodium salt	3	Prestwick	0.408794	-2.1857
E22	CBK041446	Hexestrol	30	Prestwick	2.16645	-2.65671
G02	CBK041446	Hexestrol	10	Prestwick	1.65202	-3.27585
G04	CBK041446	Hexestrol	3	Prestwick	0.433291	-1.7909
G06	CBK023847N	Zomepirac sodium salt	30	Prestwick	0.00459319	-2.16064
G08	CBK023847N	Zomepirac sodium salt	10	Prestwick	-0.99366	-0.931825
G10	CBK023847N	Zomepirac sodium salt	3	Prestwick	-0.344489	-1.32669
G12	CBK041664	Bromopride	30	Prestwick	1.16208	-2.5383
G14	CBK041664	Bromopride	10	Prestwick	2.35631	-1.80121
G16	CBK041664	Bromopride	3	Prestwick	-1.64283	-1.33257
G18	CBK200567	Methylhydantoin-5-(D)	30	Prestwick	0.463912	-1.73717
G20	CBK200567	Methylhydantoin-5-(D)	10	Prestwick	-1.78369	-1.40436
G22	CBK200567	Methylhydantoin-5-(D)	3	Prestwick	0.365924	-1.53095
I02	CBK200537	Luteolin	30	Prestwick	6.37382	-3.71839
I04	CBK200537	Luteolin	10	Prestwick	6.37994	-2.89393
I06	CBK200537	Luteolin	3	Prestwick	0.984474	-3.05835
I08	CBK201084	Lithocholic acid	30	Prestwick	0.929355	-1.97783
I10	CBK201084	Lithocholic acid	10	Prestwick	1.78675	-1.78632
I12	CBK201084	Lithocholic acid	3	Prestwick	1.85412	-1.52916
I14	CBK007672	Finasteride	30	Prestwick	5.16734	-2.11663
I16	CBK007672	Finasteride	10	Prestwick	1.17433	-1.47825
I18	CBK007672	Finasteride	3	Prestwick	1.40705	-2.20321
I20	CBK200838	Florfenicol	30	Prestwick	1.33356	-1.55652
I22	CBK200838	Florfenicol	10	Prestwick	1.7745	-1.26808
K02	CBK200838	Florfenicol	3	Prestwick	2.01335	-3.01545
K04	CBK200904	Prednicarbate	30	Prestwick	3.53829	-2.24376
K06	CBK200904	Prednicarbate	10	Prestwick	0.488409	-2.66373
K08	CBK200904	Prednicarbate	3	Prestwick	-23.2492	11.1587
K10	CBK201031	Floxuridine	30	Prestwick	0.715006	-2.51844
K12	CBK201031	Floxuridine	10	Prestwick	2.08684	-1.20124
K14	CBK201031	Floxuridine	3	Prestwick	5.51642	-2.14787
K16	CBK011658C	Buspirone hydrochloride	30	Prestwick	0.372048	-1.52885
K18	CBK011658C	Buspirone hydrochloride	10	Prestwick	2.15421	-2.18282
K20	CBK011658C	Buspirone hydrochloride	3	Prestwick	-0.577211	-1.52278
K22	CBK200930C	Ozagrel hydrochloride	30	Prestwick	-0.442477	-2.03892
M02	CBK200930C	Ozagrel hydrochloride	10	Prestwick	1.85412	-1.72551
M04	CBK200930C	Ozagrel hydrochloride	3	Prestwick	1.29069	-2.79619
M06	CBK041779	Lansoprazole	30	Prestwick	2.27669	-1.48298
M08	CBK041779	Lansoprazole	10	Prestwick	-0.0811463	-2.42303
M10	CBK041779	Lansoprazole	3	Prestwick	2.47879	-1.04946
M12	CBK200858	Cyproterone acetate	30	Prestwick	0.764001	-1.99547
M14	CBK200858	Cyproterone acetate	10	Prestwick	-23.6779	12.0262
M16	CBK200858	Cyproterone acetate	3	Prestwick	0.0413387	-1.60473
M18	CBK201076C	Levalbuterol hydrochloride	30	Prestwick	2.91974	-0.73438
M20	CBK201076C	Levalbuterol hydrochloride	10	Prestwick	0.629267	-1.30939
M22	CBK201076C	Levalbuterol hydrochloride	3	Prestwick	-0.0872706	-2.03312
O02	CBK201033	Fluocinolone acetonide	30	Prestwick	1.10083	-3.41635
O04	CBK201033	Fluocinolone acetonide	10	Prestwick	4.86113	-2.53769
O06	CBK201033	Fluocinolone acetonide	3	Prestwick	2.90136	-2.53166
O08	CBK200862G	Ethamsylate	30	Prestwick	2.52166	-2.80829
O10	CBK200862G	Ethamsylate	10	Prestwick	4.38956	-2.5878
O12	CBK200862G	Ethamsylate	3	Prestwick	3.53829	-2.61348
O14	CBK200894	Nifurtimox	30	Prestwick	-24.1127	21.9624
O16	CBK200894	Nifurtimox	10	Prestwick	1.60302	-2.49553
O18	CBK200894	Nifurtimox	3	Prestwick	4.86113	-2.48004
O20	CBK200940G	Clonixin Lysinate	30	Prestwick	-0.154637	-2.52608
O22	CBK200940G	Clonixin Lysinate	10	Prestwick	2.2032	-2.44201
B01	CBK200940G	Clonixin Lysinate	3	Prestwick	5.40006	-2.12324
B03	CBK011583	Letrozole	30	Prestwick	0.568024	-2.97591
B05	CBK011583	Letrozole	10	Prestwick	2.05622	-1.35503
B07	CBK011583	Letrozole	3	Prestwick	-0.166886	-2.18619
B09	CBK200588	Olmesartan	30	Prestwick	6.11047	-1.47818
B11	CBK200588	Olmesartan	10	Prestwick	2.74213	-2.17623
B13	CBK200588	Olmesartan	3	Prestwick	3.17083	-2.61371
B15	CBK201064C	Racepinephrine HCl	30	Prestwick	2.12971	-2.22174
B17	CBK201064C	Racepinephrine HCl	10	Prestwick	0.770125	-2.31863
B19	CBK201064C	Racepinephrine HCl	3	Prestwick	2.52166	-1.52642
B21	CBK013537C	Rosiglitazone Hydrochloride	30	Prestwick	5.90837	-2.60422
D01	CBK013537C	Rosiglitazone Hydrochloride	10	Prestwick	5.27145	-1.87332
D03	CBK013537C	Rosiglitazone Hydrochloride	3	Prestwick	0.07196	-3.35994
